# Supplementary material for: ICRF193 potentiates the genotoxicity of etoposide
Source: Sci Rep. 2025 Jun 4;15:19518. doi: 10.1038/s41598-025-03522-6 (PMC12137928; doi:10.1038/s41598-025-03522-6)
Supplement: Supplementary file 1 — Supplementary Material 1 [file 41598_2025_3522_MOESM1_ESM.xlsx]

## Sheet: Supplemental table 1
Supplemental table 1. IC50 and efficacy of each compound with ot without ICRF193
Compound name	IC50 [µM]	Efficacy [% inhibition]	IC50 with ICRF193 [µM]	Efficacy with ICRF193 [% inhibition]
(-)-(5S,8R)-Lisuride	Inactive	Inactive	Inactive	Inactive
(-)-Cocaine hydrochloride	Inactive	Inactive	Inactive	Inactive
(-)-Epicatechin	Inactive	Inactive	Inactive	Inactive
(-)-Inosine	Inactive	Inactive	Inactive	Inactive
(-)-Scopolamine N-oxide	Inactive	Inactive	Inactive	Inactive
(+)-Pentazocine succinate	Inactive	Inactive	Inactive	Inactive
(+)-Tubocurarine chloride hydrochloride	Inactive	Inactive	Inactive	Inactive
(+/-) -Fluoxetine	29.081	105.583	18.3489	102.184
(1S,2R,5S)-(+)-Menthol	Inactive	Inactive	Inactive	Inactive
(1S,9R)-beta-Hydrastine	Inactive	Inactive	Inactive	Inactive
(24S)-24,25-Dihydroxyvitamin D3	Inactive	Inactive	Inactive	Inactive
(2E)-3-Phenylprop-2-enal	Inactive	Inactive	Inactive	Inactive
(2R)-2-Propyloctanoic acid	Inactive	Inactive	Inactive	Inactive
(2R,3R)-2,3-Dimercaptosuccinic acid	Inactive	Inactive	Inactive	Inactive
(2S,5R)-5-Methyl-2-(propan-2-yl)cyclohexanone	Inactive	Inactive	Inactive	Inactive
(4-Aminophenyl)arsonic acid	Inactive	Inactive	Inactive	Inactive
(6R)-5,6,7,8-Tetrahydrobiopterin dihydrochloride	Inactive	Inactive	Inactive	Inactive
(E)-Capsaicin	Inactive	Inactive	Inactive	Inactive
(R)-Lansoprazole	Inactive	Inactive	Inactive	Inactive
(S)-(+)-Dimethindene maleate	Inactive	Inactive	Inactive	Inactive
(S)-Crizotinib	20.5878	89.657	18.3489	91.211
(S)-Mephenytoin	Inactive	Inactive	Inactive	Inactive
(S)-Tedizolid	Inactive	Inactive	Inactive	Inactive
(S)-Timolol	Inactive	Inactive	Inactive	Inactive
1-(4-Hydroxyphenyl)-2-methyl-2-methylaminoethanol hydrochloride	Inactive	Inactive	Inactive	Inactive
1-(cis-3-Chloroallyl)-3,5,7-triaza-1-azoniaadamantane chloride	Inactive	Inactive	Inactive	Inactive
1,1,1-Trichloro-2-methyl-2-propanol	Inactive	Inactive	Inactive	Inactive
1,2-Benzenedicarboxaldehyde	Inactive	Inactive	Inactive	Inactive
1,2-Ditetradecanoyl-rac-glycerol-3-phosphocholine	Inactive	Inactive	Inactive	Inactive
1,3,5-Trihydroxybenzene dihydrate	Inactive	Inactive	Inactive	Inactive
1,3,5-Trimethoxybenzene	Inactive	Inactive	Inactive	Inactive
1,3-Bis(4-carboxyphenoxy)propane	Inactive	Inactive	Inactive	Inactive
1,3-Diphenylguanidine	Inactive	Inactive	Inactive	Inactive
1,3-Propanedisulfonic acid disodium salt	Inactive	Inactive	Inactive	Inactive
1,8-Cineol	Inactive	Inactive	Inactive	Inactive
11?-Prostaglandin E1	20.5878	73.191	23.0999	73.823
17-BETA-ESTRADIOL 3,17-DIPROPIONATE	Inactive	Inactive	Inactive	Inactive
1-Bromoheptadecafluorooctane	Inactive	Inactive	Inactive	Inactive
1-Ethyl-2-pyrrolidinone	Inactive	Inactive	Inactive	Inactive
1-Hexadecanol	Inactive	Inactive	Inactive	Inactive
1-Naphthaleneacetic acid	Inactive	Inactive	Inactive	Inactive
1-Octacosanol	Inactive	Inactive	Inactive	Inactive
1-Octadecanol	Inactive	Inactive	Inactive	Inactive
1-Phenoxy-2-propanol	Inactive	Inactive	Inactive	Inactive
1-Phenyl-1-propanol	Inactive	Inactive	Inactive	Inactive
1-Stearoyl-rac-glycerol	Inactive	Inactive	Inactive	Inactive
2-(Dodecyloxy)ethanol	Inactive	Inactive	Inactive	Inactive
2,2'-Dihydroxy-4-methoxybenzophenone	Inactive	Inactive	Inactive	Inactive
2,2'-Dithiobisbenzothiazole	Inactive	Inactive	Inactive	Inactive
2,2'-Methylenebis[6-(2H-benzotriazol-2-yl)-4-(1,1,3,3-tetramethylbutyl)phenol]	Inactive	Inactive	Inactive	Inactive
2',3'-Dideoxycytidine	Inactive	Inactive	Inactive	Inactive
2',3'-Dideoxyinosine	Inactive	Inactive	Inactive	Inactive
2,3-Dihydroxypropyl octanoate	Inactive	Inactive	Inactive	Inactive
2,4-Dichlorobenzyl alcohol	Inactive	Inactive	Inactive	Inactive
2,6-DIIODO-4-NITROPHENOL	Inactive	Inactive	Inactive	Inactive
2-[(4-Chloro-3-methylphenyl)amino]benzoic acid	Inactive	Inactive	Inactive	Inactive
2-Bromo-2-nitro-1,3-propanediol	Inactive	Inactive	Inactive	Inactive
2-Chloro-4-nitrobenzamide	Inactive	Inactive	Inactive	Inactive
2-Deoxyglucose	Inactive	Inactive	0.230999	75.218
2-Dodecylisoquinolinium tosylate	7.30482	100.808	4.60903	103.484
2-Ethoxybenzamide	Inactive	Inactive	Inactive	Inactive
2-Ethyl-1,3-hexanediol	Inactive	Inactive	Inactive	Inactive
2-Ethylhexyl 4-(dimethylamino)benzoate	Inactive	Inactive	Inactive	Inactive
2-Ethylhexyl salicylate	Inactive	Inactive	Inactive	Inactive
2-Hydroxy-4-methoxybenzophenone	Inactive	Inactive	Inactive	Inactive
2-Hydroxyethyl octadecanoate	Inactive	Inactive	Inactive	Inactive
2-Hydroxy-N-(4-hydroxyphenyl)-benzamide	Inactive	Inactive	Inactive	Inactive
2-Iodohippuric acid	Inactive	Inactive	Inactive	Inactive
2-Mercaptobenzothiazole	Inactive	Inactive	Inactive	Inactive
2-Octyl-1-dodecanol	Inactive	Inactive	Inactive	Inactive
2-Phenoxyethanol	Inactive	Inactive	Inactive	Inactive
2-Phenylethanol	Inactive	Inactive	Inactive	Inactive
2-Pyrrolidone-5-carboxylic acid	Inactive	Inactive	Inactive	Inactive
2-Thiosalicylic acid	Inactive	Inactive	Inactive	Inactive
3-(Octadecyloxy)-1,2-propanediol	Inactive	Inactive	Inactive	Inactive
3,3,5-Trimethylcyclohexyl salicylate	Inactive	Inactive	Inactive	Inactive
3-Anilinopropan-1-ol	Inactive	Inactive	Inactive	Inactive
3'-Azido-3'-deoxythymidine	Inactive	Inactive	Inactive	Inactive
3-Hydroxy-4-butyrophenetidide	Inactive	Inactive	Inactive	Inactive
3-Methylbutyl nitrite	Inactive	Inactive	Inactive	Inactive
3-Methylindole	Inactive	Inactive	Inactive	Inactive
4-(1,1,3,3-Tetramethylbutyl)phenol	Inactive	Inactive	Inactive	Inactive
4,4 -(2,3-Dimethyltetramethylene)dipyrocatechol	Inactive	Inactive	Inactive	Inactive
4,4'-Dinitrodiphenylurea	Inactive	Inactive	29.081	55.851
4,5-Diphenylimidazole	Inactive	Inactive	Inactive	Inactive
4-Acetamidobenzoic acid	Inactive	Inactive	Inactive	Inactive
4-Acetylaminophenylacetic acid	Inactive	Inactive	Inactive	Inactive
4-Aminobenzoic acid	Inactive	Inactive	Inactive	Inactive
4-Aminopyridine	Inactive	Inactive	Inactive	Inactive
4-Androstene-3,17-dione	Inactive	Inactive	Inactive	Inactive
4-Chloro-3,5-dimethylphenol	Inactive	Inactive	Inactive	Inactive
4-Chloro-3-methylphenol	Inactive	Inactive	Inactive	Inactive
4-Chlorophenol	Inactive	Inactive	Inactive	Inactive
4-Dimethylaminoantipyrine	Inactive	Inactive	Inactive	Inactive
4-Hexylresorcinol	Inactive	Inactive	Inactive	Inactive
4-Hydroxy-3-nitrophenylarsonic acid	Inactive	Inactive	Inactive	Inactive
4-Methoxycinnamic acid	Inactive	Inactive	Inactive	Inactive
4-Methoxyphenol	Inactive	Inactive	Inactive	Inactive
4-Methylbenzenesulfonic acid	Inactive	Inactive	Inactive	Inactive
4-Methylumbelliferone	Inactive	Inactive	Inactive	Inactive
4-Phenolsulfonic acid	Inactive	Inactive	Inactive	Inactive
4-Propylbenzoic acid	Inactive	Inactive	Inactive	Inactive
4-Styrylpyridine	Inactive	Inactive	Inactive	Inactive
4-tert-Butylphenol	Inactive	Inactive	Inactive	Inactive
5,5-Diphenylhydantoin	Inactive	Inactive	Inactive	Inactive
5,7-Dichloro-8-hydroxy-2-methylquinoline	Inactive	Inactive	Inactive	Inactive
5alpha-Cholestan-3beta-ol	Inactive	Inactive	Inactive	Inactive
5-Aminosalicylic acid	Inactive	Inactive	Inactive	Inactive
5-Azacitidine	8.19615	120.63	8.19615	98.617
5-Bromo-2'-deoxyuridine	Inactive	Inactive	Inactive	Inactive
5-Chloro-2-methyl-3(2H)-isothiazolone	Inactive	Inactive	Inactive	Inactive
5-trans Prostaglandin F2?	Inactive	Inactive	Inactive	Inactive
6?-Methylprednisolone 21-hemisuccinate	Inactive	Inactive	Inactive	Inactive
6-Aminopenicillanic acid	Inactive	Inactive	Inactive	Inactive
6-Chlorothymol	Inactive	Inactive	Inactive	Inactive
6-mercaptopurine	2.59185	91.649	3.26295	83.18
6-Thioguanine	3.66108	97.538	2.05878	91.767
8-Bromotheophylline	Inactive	Inactive	Inactive	Inactive
8-Quinolinol Salicylic acid (1:1)	Inactive	Inactive	Inactive	Inactive
9(E),12(E)-Octadecadienoic acid	Inactive	Inactive	Inactive	Inactive
9(Z)-Hexadecenoic acid	Inactive	Inactive	Inactive	Inactive
9-Aminoacridine, monohydrochloride, monohydrate	23.0999	102.61	9.19623	90.59
ABACAVIR SULFATE	Inactive	Inactive	Inactive	Inactive
Abemaciclib	16.3535	115.629	18.3489	112.048
Abiraterone acetate	Inactive	Inactive	Inactive	Inactive
ABT-333	20.5878	94.565	25.9185	102.01
ABT-450	29.081	110.363	18.3489	100.191
Acadesine	Inactive	Inactive	Inactive	Inactive
Acamprosate Calcium	Inactive	Inactive	Inactive	Inactive
Acarbose	Inactive	Inactive	Inactive	Inactive
Acebutolol hydrochloride	Inactive	Inactive	Inactive	Inactive
Aceclofenac	Inactive	Inactive	Inactive	Inactive
Aceglatone	Inactive	Inactive	Inactive	Inactive
Acemetacin	Inactive	Inactive	Inactive	Inactive
Acenocoumarol	Inactive	Inactive	Inactive	Inactive
Acetaminophen	Inactive	Inactive	Inactive	Inactive
Acetanilide	Inactive	Inactive	Inactive	Inactive
Acetarsol	Inactive	Inactive	Inactive	Inactive
Acetazolamide	Inactive	Inactive	Inactive	Inactive
Acetohexamide	Inactive	Inactive	Inactive	Inactive
Acetomenaphthone	44.6684	106.749	50.1187	108.046
Acetophenazine Maleate	Inactive	Inactive	Inactive	Inactive
Acetopromazine maleate	Inactive	Inactive	Inactive	Inactive
Acetrizoic acid	Inactive	Inactive	Inactive	Inactive
Acetylcholine chloride	Inactive	Inactive	Inactive	Inactive
Acetylcysteine	Inactive	Inactive	Inactive	Inactive
Acetylpheneturide	Inactive	Inactive	Inactive	Inactive
Aciclovir	Inactive	Inactive	Inactive	Inactive
Acitazanolast	Inactive	Inactive	Inactive	Inactive
Acitretin	Inactive	Inactive	Inactive	Inactive
Aclarubicin	23.0999	121.827	9.19623	112.216
Aclidinium (Bromide)	Inactive	Inactive	Inactive	Inactive
Aconitine	Inactive	Inactive	Inactive	Inactive
Acotiamide hydrochlorid	Inactive	Inactive	Inactive	Inactive
Acreozast	Inactive	Inactive	Inactive	Inactive
Acriflavine hydrochloride	16.3535	50.423	23.0999	56.527
Acrivastine	Inactive	Inactive	Inactive	Inactive
Actinomycin D	0.016353	48.105	0.020588	79.323
Adapalene	Inactive	Inactive	Inactive	Inactive
Adefovir dipivoxil	14.575	63.061	12.99	79.287
Adenine	Inactive	Inactive	Inactive	Inactive
Adenosine	Inactive	Inactive	Inactive	Inactive
Adesulfone sodium	Inactive	Inactive	Inactive	Inactive
ADRENOCHROME MONOAMINOGUANIDINE MESILATE ANHYDROUS	Inactive	Inactive	Inactive	Inactive
Adrenochrome semicarbazone	Inactive	Inactive	Inactive	Inactive
Afatinib (BIBW2992)	29.081	110.17	18.3489	129.765
Afloqualone	Inactive	Inactive	Inactive	Inactive
Agaric acid	Inactive	Inactive	Inactive	Inactive
Agomelatine	Inactive	Inactive	Inactive	Inactive
AHU-377	Inactive	Inactive	Inactive	Inactive
Ajmaline	Inactive	Inactive	Inactive	Inactive
Alacepril	Inactive	Inactive	Inactive	Inactive
Alatrofloxacin mesylate	Inactive	Inactive	Inactive	Inactive
Albendazole	10.3183	52.999	Inactive	Inactive
Alclofenac	Inactive	Inactive	Inactive	Inactive
Alclometasone dipropionate	Inactive	Inactive	Inactive	Inactive
Alcuronium chloride	Inactive	Inactive	Inactive	Inactive
Alectinib	Inactive	Inactive	Inactive	Inactive
ALENDRONATE SODIUM	Inactive	Inactive	Inactive	Inactive
Alfacalcidol-D6	20.5878	47.873	29.081	75.45
Alfuzosin hydrochloride	Inactive	Inactive	Inactive	Inactive
Alilusem potassium	Inactive	Inactive	Inactive	Inactive
Aliskiren hemifumarate	Inactive	Inactive	Inactive	Inactive
Alizarin	Inactive	Inactive	29.081	47.566
Allantoin	Inactive	Inactive	Inactive	Inactive
Allethrin	Inactive	Inactive	Inactive	Inactive
Alloclamide	Inactive	Inactive	Inactive	Inactive
Allopurinol	Inactive	Inactive	Inactive	Inactive
Allylestrenol	Inactive	Inactive	Inactive	Inactive
Allylthiourea	Inactive	Inactive	Inactive	Inactive
Almotriptan	Inactive	Inactive	Inactive	Inactive
ALOGLIPTIN BENZOATE	Inactive	Inactive	Inactive	Inactive
ALOIN	Inactive	Inactive	Inactive	Inactive
Alosetron hydrochloride	Inactive	Inactive	Inactive	Inactive
alpha-Lipoic acid	Inactive	Inactive	Inactive	Inactive
alpha-Lipoic acid amide	Inactive	Inactive	Inactive	Inactive
alpha-Santonin	Inactive	Inactive	Inactive	Inactive
Alprenolol	Inactive	Inactive	Inactive	Inactive
Altrenogest	Inactive	Inactive	Inactive	Inactive
Altretamine	Inactive	Inactive	Inactive	Inactive
Aluminum acetate, basic	Inactive	Inactive	Inactive	Inactive
Aluminum monostearate	Inactive	Inactive	Inactive	Inactive
Alverine citrate	Inactive	Inactive	Inactive	Inactive
Alvimopan	Inactive	Inactive	Inactive	Inactive
Amantadine hydrochloride	Inactive	Inactive	Inactive	Inactive
Amaranth	16.3535	48.975	12.99	47.555
Ambenonium chloride	Inactive	Inactive	Inactive	Inactive
Ambrisentan	Inactive	Inactive	Inactive	Inactive
Ambroxol hydrochloride	Inactive	Inactive	Inactive	Inactive
AMCINONIDE	Inactive	Inactive	Inactive	Inactive
Amdinocillin	Inactive	Inactive	Inactive	Inactive
Amelometasone	Inactive	Inactive	Inactive	Inactive
Amezinium methylsulfate	Inactive	Inactive	Inactive	Inactive
Amfenac Sodium	Inactive	Inactive	Inactive	Inactive
Amidoflumet	Inactive	Inactive	Inactive	Inactive
Amifostine	Inactive	Inactive	Inactive	Inactive
Amikacin	Inactive	Inactive	Inactive	Inactive
Amiloride	Inactive	Inactive	Inactive	Inactive
Amiloxate	Inactive	Inactive	Inactive	Inactive
Aminocaproic acid	Inactive	Inactive	Inactive	Inactive
Aminoglutethimide	Inactive	Inactive	Inactive	Inactive
Aminohippuric acid	Inactive	Inactive	Inactive	Inactive
Aminolevulinic acid hydrochloride	Inactive	Inactive	Inactive	Inactive
Aminopentamide sulfate	Inactive	Inactive	Inactive	Inactive
Amiodarone hydrochloride	20.5878	92.583	16.3535	93.041
Amisulpride	Inactive	Inactive	Inactive	Inactive
Amitraz	Inactive	Inactive	Inactive	Inactive
Amitriptyline hydrochloride	Inactive	Inactive	18.3489	51.591
Amlexanox	Inactive	Inactive	Inactive	Inactive
Amlodipine	Inactive	Inactive	16.3535	88.299
Ammonium Glycyrrhizinate	Inactive	Inactive	Inactive	Inactive
Amodiaquin dihydrochloride dihydrate	18.3489	85.168	18.3489	100.613
Amoebicon	Inactive	Inactive	Inactive	Inactive
Amogastrin	Inactive	Inactive	Inactive	Inactive
Amorolfine hydrochloride	Inactive	Inactive	Inactive	Inactive
Amoxapine	Inactive	Inactive	Inactive	Inactive
Amoxicillin sodium	Inactive	Inactive	Inactive	Inactive
Amphotericin B	Inactive	Inactive	Inactive	Inactive
AMPICILLIN SODIUM	Inactive	Inactive	Inactive	Inactive
Ampiroxicam	Inactive	Inactive	Inactive	Inactive
Amprenavir	Inactive	Inactive	Inactive	Inactive
Amprolium hydrochloride	Inactive	Inactive	Inactive	Inactive
Amrinone	Inactive	Inactive	Inactive	Inactive
Amsacrine	20.5878	141.492	20.5878	128.015
Amylmetacresol	Inactive	Inactive	Inactive	Inactive
AN-2690	Inactive	Inactive	Inactive	Inactive
AN-2728	Inactive	Inactive	Inactive	Inactive
Anacolin	Inactive	Inactive	Inactive	Inactive
Anagrelide hydrochloride	Inactive	Inactive	Inactive	Inactive
Anastrozole	Inactive	Inactive	Inactive	Inactive
ANCITABINE HYDROCHLORIDE	0.205878	58.527	0.14575	56.74
Androstenone	Inactive	Inactive	Inactive	Inactive
Anethole	Inactive	Inactive	Inactive	Inactive
Anethole trithione	Inactive	Inactive	Inactive	Inactive
Angiotensin II	Inactive	Inactive	Inactive	Inactive
Anidulafungin	Inactive	Inactive	Inactive	Inactive
Anileridine	Inactive	Inactive	Inactive	Inactive
Anilinium nitrate	Inactive	Inactive	Inactive	Inactive
Aniracetam	Inactive	Inactive	Inactive	Inactive
Anisindione	Inactive	Inactive	Inactive	Inactive
Anisotropine methylbromide	Inactive	Inactive	Inactive	Inactive
Antazoline hydrochloride	Inactive	Inactive	Inactive	Inactive
Anthralin	Inactive	Inactive	Inactive	Inactive
Anthraquinone	Inactive	Inactive	Inactive	Inactive
Apafant	Inactive	Inactive	Inactive	Inactive
Apixaban	Inactive	Inactive	Inactive	Inactive
Apomorphine	20.5878	115.505	29.081	107.101
APRAMYCIN SULFATE	Inactive	Inactive	Inactive	Inactive
Apremilast (CC-10004)	Inactive	Inactive	Inactive	Inactive
Aprepitant	23.0999	112.55	18.3489	101.831
Apresoline	Inactive	Inactive	Inactive	Inactive
Aprindine hydrochloride	Inactive	Inactive	Inactive	Inactive
ARABITOL(D)	Inactive	Inactive	Inactive	Inactive
Aranidipine	29.081	83.77	16.3535	88.878
Arbutin	Inactive	Inactive	Inactive	Inactive
Argatroban	Inactive	Inactive	Inactive	Inactive
Arimoclomol	Inactive	Inactive	0.651043	65.359
Aripiprazole	11.5774	52.067	9.19623	59.137
ARIPIPRAZOLE LAUROXIL	Inactive	Inactive	Inactive	Inactive
Arotinolol hydrochloride	Inactive	Inactive	Inactive	Inactive
Arsenic trioxide	Inactive	Inactive	Inactive	Inactive
Artemether	Inactive	Inactive	Inactive	Inactive
ARTESUNATE	1.63535	93.13	0.730482	86.772
Articaine hydrochloride	Inactive	Inactive	Inactive	Inactive
Asenapine	Inactive	Inactive	Inactive	Inactive
Aspirin	Inactive	Inactive	Inactive	Inactive
Aspoxicillin	Inactive	Inactive	Inactive	Inactive
Astemizole	20.5878	107.761	16.3535	102.236
Astromicin	Inactive	Inactive	Inactive	Inactive
Asunaprevir (BMS-650032)	20.5878	92.84	20.5878	92.405
Atazanavir	Inactive	Inactive	Inactive	Inactive
Atomoxetine hydrochloride	Inactive	Inactive	29.081	81.33
Atorvastatin calcium	18.3489	60.188	18.3489	70.614
Atosiban	Inactive	Inactive	Inactive	Inactive
Atovaquone	Inactive	Inactive	18.3489	54.117
ATP (disodium salt)	Inactive	Inactive	Inactive	Inactive
Atracurium besylate	Inactive	Inactive	Inactive	Inactive
Auranofin	2.59185	102.413	2.59185	96.82
Aurantiamarin (Methyl Hesperidin)	Inactive	Inactive	Inactive	Inactive
Auristatin PE	Inactive	Inactive	0.004609	42.383
Avanafil	Inactive	Inactive	Inactive	Inactive
Avermectin B1a	8.19615	92.341	Inactive	Inactive
Avibactam sodium	Inactive	Inactive	Inactive	Inactive
Avobenzone	Inactive	Inactive	Inactive	Inactive
AWD 131-138	Inactive	Inactive	Inactive	Inactive
Axitinib	23.0999	57.532	20.5878	62.097
Azaperone	Inactive	Inactive	0.205878	87.559
Azapropazone	Inactive	Inactive	Inactive	Inactive
Azatadine	Inactive	Inactive	Inactive	Inactive
Azathioprine	2.9081	77.417	3.66108	85.897
Azelastine hydrochloride	Inactive	Inactive	29.081	65.437
Azelnidipine	23.0999	123.945	18.3489	98.004
Azilsartan (TAK-536)	Inactive	Inactive	Inactive	Inactive
Azilsartan Medoxomil	Inactive	Inactive	Inactive	Inactive
Azithromycin	Inactive	Inactive	20.5878	68.66
AZLOCILLIN SODIUM	Inactive	Inactive	Inactive	Inactive
Azosemide	Inactive	Inactive	Inactive	Inactive
Aztreonam	Inactive	Inactive	Inactive	Inactive
Bacampicillin hydrochloride	Inactive	Inactive	Inactive	Inactive
Bacitracin	Inactive	Inactive	Inactive	Inactive
Baclofen	Inactive	Inactive	Inactive	Inactive
Balofloxacin	Inactive	Inactive	Inactive	Inactive
Balsalazide disodium	Inactive	Inactive	Inactive	Inactive
Bambuterol hydrochloride	Inactive	Inactive	Inactive	Inactive
Bamethan	Inactive	Inactive	Inactive	Inactive
Bazedoxifene	Inactive	Inactive	23.0999	47.405
Beclomethasone	23.0999	84.615	20.5878	86.604
Bedaquiline (TMC-207)	Inactive	Inactive	Inactive	Inactive
Befunolol	Inactive	Inactive	Inactive	Inactive
Belinostat	1.299	100.362	1.15774	62.088
Bemegride	Inactive	Inactive	Inactive	Inactive
BEMOTRIZINOL	Inactive	Inactive	Inactive	Inactive
Benazepril	Inactive	Inactive	Inactive	Inactive
Bencyclane	Inactive	Inactive	Inactive	Inactive
Bendamustine	Inactive	Inactive	Inactive	Inactive
Bendazac sodium	Inactive	Inactive	Inactive	Inactive
Bendroflumethiazide	Inactive	Inactive	0.919623	68.763
Benfotiamine	Inactive	Inactive	Inactive	Inactive
Benorylate	Inactive	Inactive	Inactive	Inactive
Benoxinate hydrochloride	Inactive	Inactive	Inactive	Inactive
Benperidol	Inactive	Inactive	Inactive	Inactive
Benserazide	Inactive	Inactive	Inactive	Inactive
Bentiromide sodium	Inactive	Inactive	Inactive	Inactive
Benzactyzine methobromide	Inactive	Inactive	Inactive	Inactive
BENZALKONIUM CHLORIDE	20.5878	132.623	23.0999	124.204
Benzbromarone	Inactive	Inactive	Inactive	Inactive
Benzene sulfonic acid	Inactive	Inactive	Inactive	Inactive
Benzethonium chloride	14.575	111.803	11.5774	113.504
Benziodarone	Inactive	Inactive	29.081	44.104
Benznidazole	Inactive	Inactive	Inactive	Inactive
Benzocaine	Inactive	Inactive	Inactive	Inactive
Benzoin	Inactive	Inactive	Inactive	Inactive
Benzonatate	Inactive	Inactive	Inactive	Inactive
Benzophenone	Inactive	Inactive	Inactive	Inactive
Benzothiazole	Inactive	Inactive	Inactive	Inactive
Benzoxiquine	Inactive	Inactive	29.081	70.793
Benzoyl peroxide	Inactive	Inactive	Inactive	Inactive
Benzoylecgonine	Inactive	Inactive	Inactive	Inactive
Benzquinamide	Inactive	Inactive	Inactive	Inactive
Benzthiazide	Inactive	Inactive	29.081	76.999
Benztropine mesylate	Inactive	Inactive	Inactive	Inactive
Benzydamine hydrochloride	Inactive	Inactive	Inactive	Inactive
Benzyl alcohol	Inactive	Inactive	Inactive	Inactive
Benzyl benzoate	Inactive	Inactive	Inactive	Inactive
Benzyl cinnamate	Inactive	Inactive	Inactive	Inactive
BENZYL NICOTINATE	Inactive	Inactive	Inactive	Inactive
Benzylhexadecyldimethylammonium chloride	18.3489	128.408	18.3489	129.481
Benzylhydrochlorothiazide	Inactive	Inactive	Inactive	Inactive
Benzylparaben	Inactive	Inactive	Inactive	Inactive
Bepotastine (Beslilate)	Inactive	Inactive	Inactive	Inactive
Bepridil	20.5878	85.103	29.081	73.195
Beraprost sodium	Inactive	Inactive	Inactive	Inactive
Berberine	23.0999	50.138	10.3183	56.112
Bergenin monohydrate	Inactive	Inactive	Inactive	Inactive
Besifloxacin Hydrochloride	Inactive	Inactive	Inactive	Inactive
beta-Carotene	Inactive	Inactive	Inactive	Inactive
beta-Glycerol phosphate disodium salt pentahydrate	Inactive	Inactive	Inactive	Inactive
Betahistine mesylate	Inactive	Inactive	Inactive	Inactive
BETA-HYDROXYETHYL SALICYLATE	Inactive	Inactive	Inactive	Inactive
Betaine	Inactive	Inactive	Inactive	Inactive
BETAMETHASONE 17,21-DIPROPIONATE	Inactive	Inactive	Inactive	Inactive
Betamethasone butyrate propionate	Inactive	Inactive	Inactive	Inactive
Betamethasone valerate	Inactive	Inactive	Inactive	Inactive
Betamipron	Inactive	Inactive	Inactive	Inactive
Betaxolol HCl	Inactive	Inactive	5.17142	76.169
Bethanechol chloride	Inactive	Inactive	Inactive	Inactive
Bethanidine sulfate (2:1)	Inactive	Inactive	Inactive	Inactive
Betiatide	Inactive	Inactive	Inactive	Inactive
Betrixaban	Inactive	Inactive	Inactive	Inactive
Bevantolol hydrochloride	Inactive	Inactive	Inactive	Inactive
Bevonium metilsulfate	Inactive	Inactive	Inactive	Inactive
Bexarotene	Inactive	Inactive	Inactive	Inactive
Bezafibrate	Inactive	Inactive	Inactive	Inactive
Biapenem	Inactive	Inactive	Inactive	Inactive
BIBR-1048	Inactive	Inactive	Inactive	Inactive
BICALUTAMIDE	Inactive	Inactive	Inactive	Inactive
Bicisate dihydrochloride	Inactive	Inactive	Inactive	Inactive
Bifemelane	20.5878	40.582	14.575	49.59
Bifonazole	25.9185	75.725	16.3535	75.209
Bilastine	Inactive	Inactive	Inactive	Inactive
Biliscopin	Inactive	Inactive	Inactive	Inactive
Bimatoprost	Inactive	Inactive	Inactive	Inactive
Bimosiamose	Inactive	Inactive	Inactive	Inactive
Biotin	Inactive	Inactive	Inactive	Inactive
Biperiden	Inactive	Inactive	Inactive	Inactive
Bisacodyl	2.05878	48.11	Inactive	Inactive
Bisbentiamine	Inactive	Inactive	Inactive	Inactive
Bisibutiamine	Inactive	Inactive	Inactive	Inactive
BISMUTH SUBSALICYLATE	Inactive	Inactive	Inactive	Inactive
Bismuth(III) gallate basic hydrate	Inactive	Inactive	Inactive	Inactive
Bisoprolol fumarate	Inactive	Inactive	Inactive	Inactive
Bisoxatin acetate	14.575	66.654	20.5878	89.015
Bithionol	18.3489	92.223	20.5878	108.238
Bitolterol	Inactive	Inactive	Inactive	Inactive
Bivalirudin (Trifluoroacetate)	Inactive	Inactive	Inactive	Inactive
BLEOMYCIN (bleomycin B2 shown)	8.965	52.606	7.12115	43.141
Bleomycin sulfate	Inactive	Inactive	Inactive	Inactive
Blonanserin	Inactive	Inactive	Inactive	Inactive
Boceprevir	Inactive	Inactive	Inactive	Inactive
Bolandiol dipropionate	Inactive	Inactive	Inactive	Inactive
Boldenone Undecylenate	Inactive	Inactive	Inactive	Inactive
Bornelone	Inactive	Inactive	Inactive	Inactive
BORNEOL	Inactive	Inactive	Inactive	Inactive
BORNYL ACETATE	Inactive	Inactive	Inactive	Inactive
Bortezomib	0.005171	93.722	0.005171	97.269
Bosentan	Inactive	Inactive	Inactive	Inactive
Bosutinib	29.081	105.53	18.3489	131.756
Bravavir	Inactive	Inactive	Inactive	Inactive
Bretylium tosylate	Inactive	Inactive	Inactive	Inactive
Brexpiprazole	18.3489	102.464	20.5878	106.209
Brigatinib	20.5878	82.62	12.99	92.54
Brimonidine	Inactive	Inactive	Inactive	Inactive
Brintellix	Inactive	Inactive	Inactive	Inactive
Brinzolamide	Inactive	Inactive	Inactive	Inactive
Brivaracetam	Inactive	Inactive	Inactive	Inactive
Bromfenac sodium sesquihydrate	Inactive	Inactive	Inactive	Inactive
Bromhexine hydrochloride	Inactive	Inactive	Inactive	Inactive
Bromisovalum	Inactive	Inactive	Inactive	Inactive
BROMOCRIPTINE	Inactive	Inactive	18.3489	43.199
Bromodiphenhydramine	Inactive	Inactive	Inactive	Inactive
Bromperidol	18.3489	44.818	20.5878	55.113
Brompheniramine (maleate)	Inactive	Inactive	Inactive	Inactive
Bropirimine	Inactive	Inactive	Inactive	Inactive
Brotizolam	Inactive	Inactive	Inactive	Inactive
Brucine-N-oxide	Inactive	Inactive	Inactive	Inactive
Bucillamine	Inactive	Inactive	Inactive	Inactive
BUCLADESINE	25.9185	48.753	Inactive	Inactive
Buclizine HCl	20.5878	42.928	20.5878	58.985
Bucolome	Inactive	Inactive	Inactive	Inactive
Budesonide	Inactive	Inactive	Inactive	Inactive
Budralazine	Inactive	Inactive	Inactive	Inactive
Bufetolol	Inactive	Inactive	Inactive	Inactive
Bufexamac	Inactive	Inactive	Inactive	Inactive
Bufogenin	4.60903	71.349	4.60903	84.568
Buformin	Inactive	Inactive	Inactive	Inactive
Bumetanide	Inactive	Inactive	Inactive	Inactive
Bunamidine hydrochloride	11.5774	104.087	10.3183	106.145
BUNITROLOL	Inactive	Inactive	Inactive	Inactive
Bupranolol	Inactive	Inactive	Inactive	Inactive
Bupropion hydrochloride	Inactive	Inactive	Inactive	Inactive
Buquinolate	Inactive	Inactive	Inactive	Inactive
Buspirone	Inactive	Inactive	Inactive	Inactive
Busulfan	Inactive	Inactive	Inactive	Inactive
Butacaine	Inactive	Inactive	Inactive	Inactive
Butamisole	Inactive	Inactive	Inactive	Inactive
Butanedioic acid	Inactive	Inactive	Inactive	Inactive
Butenafine	Inactive	Inactive	Inactive	Inactive
Butoconazole nitrate	20.5878	96.02	25.9185	93.901
Butoctamide semisuccinate	Inactive	Inactive	Inactive	Inactive
Butonate	Inactive	Inactive	Inactive	Inactive
Butropium Bromide	Inactive	Inactive	Inactive	Inactive
Butyl 4-aminobenzoate	Inactive	Inactive	Inactive	Inactive
Butylparaben	Inactive	Inactive	Inactive	Inactive
Butylscopolamine bromide	Inactive	Inactive	Inactive	Inactive
C.I. Basic Violet 14	10.3183	98.148	5.17142	92.343
C.I. Solvent Red 24	Inactive	Inactive	Inactive	Inactive
Cabazitaxel	Inactive	Inactive	0.005802	65.492
Cabergoline	Inactive	Inactive	Inactive	Inactive
Cabozantinib	20.5878	58.377	16.3535	69.78
CACODYLIC ACID	Inactive	Inactive	Inactive	Inactive
Cadralazine	Inactive	Inactive	Inactive	Inactive
Caffeine	Inactive	Inactive	Inactive	Inactive
Calcifediol (monohydrate)	Inactive	Inactive	23.0999	42.77
Calcipotriene	Inactive	Inactive	20.5878	53.976
Calcitriol	Inactive	Inactive	Inactive	Inactive
CALCIUM GLUCEPTATE	Inactive	Inactive	Inactive	Inactive
Calcium hopantenate	Inactive	Inactive	Inactive	Inactive
Calcium levulinate	Inactive	Inactive	Inactive	Inactive
Calcium undecylenate	Inactive	Inactive	Inactive	Inactive
Cambendazole	12.99	63	23.0999	97.202
Camostat	Inactive	Inactive	Inactive	Inactive
cAMP	Inactive	Inactive	Inactive	Inactive
Camylofin	Inactive	Inactive	Inactive	Inactive
Canagliflozin	Inactive	Inactive	Inactive	Inactive
Candesartan cilexetil (Atacand)	20.5878	93.021	29.081	100.099
Cangrelor (AR-C69931)	Inactive	Inactive	Inactive	Inactive
Cannabidiol	20.5878	52.945	23.0999	49.447
Cantharidin	5.80243	74.883	4.1078	77.239
Capecitabine	Inactive	Inactive	Inactive	Inactive
Capreomycin IB	Inactive	Inactive	Inactive	Inactive
Capromorelin	Inactive	Inactive	Inactive	Inactive
Captan	Inactive	Inactive	Inactive	Inactive
Captopril	Inactive	Inactive	Inactive	Inactive
Caramiphen edisylate	Inactive	Inactive	Inactive	Inactive
Carbachol	Inactive	Inactive	Inactive	Inactive
Carbadox	Inactive	Inactive	Inactive	Inactive
Carbamazepine	Inactive	Inactive	Inactive	Inactive
Carbarsone	Inactive	Inactive	Inactive	Inactive
Carbaryl	Inactive	Inactive	Inactive	Inactive
Carbazochrome sodium sulfonate	Inactive	Inactive	Inactive	Inactive
Carbenicillin disodium	Inactive	Inactive	Inactive	Inactive
Carbenicillin indanyl	Inactive	Inactive	Inactive	Inactive
Carbenoxolone sodium	Inactive	Inactive	Inactive	Inactive
Carbetapentane	Inactive	Inactive	Inactive	Inactive
Carbidopa	Inactive	Inactive	Inactive	Inactive
Carbimazole	Inactive	Inactive	Inactive	Inactive
Carbinoxamine maleate	Inactive	Inactive	Inactive	Inactive
Carbocysteine	Inactive	Inactive	Inactive	Inactive
Carbomycin A	25.9185	93.02	20.5878	91.19
Carboquone	Inactive	Inactive	Inactive	Inactive
Carfilzomib	0.018349	85.967	0.016353	89.658
Cariprazine	Inactive	Inactive	Inactive	Inactive
Carmofur	10.3183	87.133	8.19615	91.967
Carmustine	Inactive	Inactive	Inactive	Inactive
CARNIDAZOLE	Inactive	Inactive	Inactive	Inactive
Carpipramine Dihydrochloride	23.0999	115.094	20.5878	100.455
Carprofen	Inactive	Inactive	Inactive	Inactive
Carpronium chloride	Inactive	Inactive	Inactive	Inactive
Carteolol hydrochloride	Inactive	Inactive	Inactive	Inactive
Carvedilol tartrate	20.5878	96.795	29.081	101.809
Caspofungin Acetate	Inactive	Inactive	Inactive	Inactive
Cefacetrile	Inactive	Inactive	Inactive	Inactive
CEFACLOR	Inactive	Inactive	Inactive	Inactive
Cefadroxil	Inactive	Inactive	Inactive	Inactive
Cefalonium	Inactive	Inactive	Inactive	Inactive
Cefamandole (nafate)	Inactive	Inactive	Inactive	Inactive
CEFAMANDOLE SODIUM	Inactive	Inactive	Inactive	Inactive
Cefatrizine	Inactive	Inactive	Inactive	Inactive
Cefazolin	Inactive	Inactive	Inactive	Inactive
Cefbuperazone	Inactive	Inactive	Inactive	Inactive
Cefcapene pivoxil hydrochloride	Inactive	Inactive	Inactive	Inactive
Cefdinir	Inactive	Inactive	Inactive	Inactive
Cefditoren (Pivoxil)	Inactive	Inactive	Inactive	Inactive
CEFEPIME HYDROCHLORIDE	Inactive	Inactive	Inactive	Inactive
Cefetamet pivoxil HCl	Inactive	Inactive	Inactive	Inactive
Cefixime	Inactive	Inactive	Inactive	Inactive
CEFMENOXIME HYDROCHLORIDE	Inactive	Inactive	Inactive	Inactive
Cefmetazole sodium	Inactive	Inactive	Inactive	Inactive
Cefminox sodium	Inactive	Inactive	Inactive	Inactive
CEFONICID SODIUM	Inactive	Inactive	6.51043	85.199
Cefoperazone sodium	Inactive	Inactive	Inactive	Inactive
Ceforanide	Inactive	Inactive	Inactive	Inactive
Cefoselis (sulfate)	Inactive	Inactive	Inactive	Inactive
Cefotaxime sodium salt	Inactive	Inactive	Inactive	Inactive
CEFOTETAN	Inactive	Inactive	Inactive	Inactive
Cefotiam hydrochloride	Inactive	Inactive	Inactive	Inactive
Cefoxitin	Inactive	Inactive	Inactive	Inactive
Cefozopran hydrochloride	Inactive	Inactive	Inactive	Inactive
Cefpiramide (sodium)	Inactive	Inactive	Inactive	Inactive
CEFPODOXIME	Inactive	Inactive	Inactive	Inactive
CEFPODOXIME PROXETIL	Inactive	Inactive	Inactive	Inactive
Cefprozil	Inactive	Inactive	Inactive	Inactive
Cefroxadine	Inactive	Inactive	Inactive	Inactive
Cefsulodin Sodium Salt	Inactive	Inactive	Inactive	Inactive
Ceftazidime	Inactive	Inactive	Inactive	Inactive
Cefteram	Inactive	Inactive	Inactive	Inactive
Ceftezole sodium	Inactive	Inactive	Inactive	Inactive
CEFTIBUTEN	Inactive	Inactive	Inactive	Inactive
CEFTIOFUR HYDROCHLORIDE	Inactive	Inactive	Inactive	Inactive
Ceftizoxim·Na	Inactive	Inactive	Inactive	Inactive
CEFTOBIPROLE MEDOCARIL SODIUM	Inactive	Inactive	Inactive	Inactive
Ceftriaxone disodium trihydrate	Inactive	Inactive	Inactive	Inactive
Cefuroxime Axetil	Inactive	Inactive	Inactive	Inactive
Cefuzonam hydrochloride	Inactive	Inactive	Inactive	Inactive
Celecoxib	18.3489	47.081	18.3489	58.117
Celiprolol hydrochloride	Inactive	Inactive	Inactive	Inactive
Cephalexin	Inactive	Inactive	Inactive	Inactive
Cephaloglycin	Inactive	Inactive	6.51043	61.51
Cephaloridine	Inactive	Inactive	Inactive	Inactive
Cephalothin	Inactive	Inactive	Inactive	Inactive
Cephapirin sodium	Inactive	Inactive	Inactive	Inactive
Cepharanthine	Inactive	Inactive	4.60903	41.187
CEPHRADINE	Inactive	Inactive	Inactive	Inactive
Ceritinib	18.3489	107.713	29.081	105.228
Cerivastatin sodium	1.03183	105.994	0.919623	101.824
Cetilistat	Inactive	Inactive	Inactive	Inactive
CETIRIZINE HYDROCHLORIDE	Inactive	Inactive	Inactive	Inactive
Cetraxate hydrochloride	Inactive	Inactive	Inactive	Inactive
Cetrorelix	Inactive	Inactive	Inactive	Inactive
Cetylpyridinium bromide	2.59185	90.573	2.59185	90.352
Cevimeline hydrochloride	Inactive	Inactive	Inactive	Inactive
Chlophedianol	Inactive	Inactive	Inactive	Inactive
Chlorambucil	Inactive	Inactive	Inactive	Inactive
Chloramphenicol	Inactive	Inactive	Inactive	Inactive
Chloramphenicol palmitate	Inactive	Inactive	Inactive	Inactive
Chloramphenicol sodium succinate	Inactive	Inactive	Inactive	Inactive
Chlorcyclizine	Inactive	Inactive	Inactive	Inactive
Chlorexolone	Inactive	Inactive	Inactive	Inactive
Chlorhexidine	18.3489	104.223	18.3489	103.479
Chlormadinone acetate	Inactive	Inactive	Inactive	Inactive
Chlormethine	Inactive	Inactive	Inactive	Inactive
Chlormezanone	Inactive	Inactive	Inactive	Inactive
Chloroprocaine HCl	Inactive	Inactive	Inactive	Inactive
Chloroquine	Inactive	Inactive	Inactive	Inactive
Chlorothiazide	Inactive	Inactive	Inactive	Inactive
Chlorotrianisene	Inactive	Inactive	23.0999	45.843
Chloroxine	29.081	102.647	29.081	112.327
Chlorphenesin	Inactive	Inactive	Inactive	Inactive
Chlorphensin carbamate	Inactive	Inactive	Inactive	Inactive
Chlorpromazine	20.5878	117.293	29.081	93.172
Chlorpropamide	Inactive	Inactive	Inactive	Inactive
Chlorprothixene	16.3535	66.053	25.9185	68.863
Chlortetracycline HCl	Inactive	Inactive	Inactive	Inactive
Chlorthalidone	Inactive	Inactive	Inactive	Inactive
Chlorzoxazone	Inactive	Inactive	Inactive	Inactive
CHOLECALCIFEROL	23.0999	87.86	23.0999	79.391
Cholesolvin	Inactive	Inactive	Inactive	Inactive
Cholesterol	Inactive	Inactive	Inactive	Inactive
Cholic Acid	Inactive	Inactive	Inactive	Inactive
Choline Chloride	Inactive	Inactive	Inactive	Inactive
Chromomycin A<SUB>3</SUB> from Streptomyces griseus	0.041078	52.136	Inactive	Inactive
Chromonar hydrochloride	Inactive	Inactive	Inactive	Inactive
Chrysarobin	Inactive	Inactive	Inactive	Inactive
Cibenzoline succinate	Inactive	Inactive	Inactive	Inactive
Ciclesonide	Inactive	Inactive	Inactive	Inactive
Ciclopirox	11.5774	107.378	12.99	98.928
Cidofovir	Inactive	Inactive	Inactive	Inactive
Cilastatin	Inactive	Inactive	Inactive	Inactive
Cilazapril	Inactive	Inactive	Inactive	Inactive
Cilengitide	Inactive	Inactive	Inactive	Inactive
Cilnidipine	18.3489	82.345	20.5878	103.323
Cilomilast	Inactive	Inactive	Inactive	Inactive
Cilostazol	Inactive	Inactive	23.0999	46.001
Cimetidine	Inactive	Inactive	Inactive	Inactive
Cimicoxib	Inactive	Inactive	Inactive	Inactive
Cinacalcet hydrochloride	20.5878	87.571	20.5878	94.647
CINCHONIDINE	Inactive	Inactive	Inactive	Inactive
Cinepazide Maleate	Inactive	Inactive	Inactive	Inactive
Cinnamedrine	Inactive	Inactive	Inactive	Inactive
CINNAMIC ACID	Inactive	Inactive	Inactive	Inactive
Cinnamyl alcohol	Inactive	Inactive	Inactive	Inactive
Cinnarizine	Inactive	Inactive	Inactive	Inactive
Cinoxacin	Inactive	Inactive	Inactive	Inactive
Cinoxate	Inactive	Inactive	Inactive	Inactive
Ciprofibrate	Inactive	Inactive	Inactive	Inactive
Ciprofloxacin	Inactive	Inactive	Inactive	Inactive
Cisapride	Inactive	Inactive	Inactive	Inactive
cis-Flupentixol	25.9185	118.824	16.3535	102.288
Citalopram hydrobromide	Inactive	Inactive	Inactive	Inactive
CITICOLINE	Inactive	Inactive	Inactive	Inactive
Cladribine	1.299	56.14	0.651043	66.123
Clarithromycin	Inactive	Inactive	Inactive	Inactive
CLAVULANATE LITHIUM	Inactive	Inactive	Inactive	Inactive
Clebopride maleate	Inactive	Inactive	Inactive	Inactive
Clemastine fumarate	18.3489	87.987	23.0999	113.599
Clemizole hydrochloride	Inactive	Inactive	Inactive	Inactive
Clenbuterol	Inactive	Inactive	Inactive	Inactive
Clevidipine	Inactive	Inactive	Inactive	Inactive
Clidinium bromide	Inactive	Inactive	Inactive	Inactive
Climbazole	Inactive	Inactive	Inactive	Inactive
Clindamycin hydrochloride	Inactive	Inactive	Inactive	Inactive
Clindamycin palmitate HCl	Inactive	Inactive	Inactive	Inactive
Clindamycin Phosphate	Inactive	Inactive	Inactive	Inactive
Clinofibrate	Inactive	Inactive	Inactive	Inactive
Clioquinol	29.081	99.059	29.081	98.109
Clobenzorex hydrochloride	Inactive	Inactive	Inactive	Inactive
Clobetasol propionate	Inactive	Inactive	Inactive	Inactive
Clobetasone butyrate	20.5878	50.422	14.575	40.943
Clobutinol hydrochloride	Inactive	Inactive	Inactive	Inactive
Clocapramine	23.0999	117.158	18.3489	104.882
Clocortolone pivalate	Inactive	Inactive	Inactive	Inactive
Clodronate	Inactive	Inactive	Inactive	Inactive
Clofarabine	0.14575	45.923	0.230999	65.151
Clofazimine	Inactive	Inactive	Inactive	Inactive
Clofenamide	Inactive	Inactive	Inactive	Inactive
Clofibrate	Inactive	Inactive	Inactive	Inactive
Cloflucarban	5.80243	98.591	5.80243	98.141
Clomethiazole	Inactive	Inactive	Inactive	Inactive
Clomifene citrate	18.3489	109.553	20.5878	120.147
Clomipramine hydrochloride	18.3489	74.86	20.5878	90.457
Clonidine	Inactive	Inactive	4.1078	68.491
Clopamine	Inactive	Inactive	Inactive	Inactive
Cloperastine hydrochloride	Inactive	Inactive	Inactive	Inactive
Clopidogrel bisulfate	18.3489	67.177	23.0999	76.801
Clopidol	Inactive	Inactive	Inactive	Inactive
Cloprostenol (sodium salt)	Inactive	Inactive	Inactive	Inactive
Clorophene	Inactive	Inactive	Inactive	Inactive
Clorprenaline hydrochloride	Inactive	Inactive	Inactive	Inactive
Clorsulon	Inactive	Inactive	Inactive	Inactive
Closantel	9.19623	70.291	10.3183	77.146
Clothiapine	Inactive	Inactive	Inactive	Inactive
Clotrimazole	18.3489	101.963	16.3535	94.721
Cloxacillin sodium	Inactive	Inactive	Inactive	Inactive
Cloxazolam	Inactive	Inactive	Inactive	Inactive
Cloxyquin	Inactive	Inactive	Inactive	Inactive
Clozapine	Inactive	Inactive	Inactive	Inactive
Cobicistat	14.575	40.117	Inactive	Inactive
Cobimetinib	18.3489	55.681	9.19623	75.903
Cochineal	Inactive	Inactive	Inactive	Inactive
Coenzyme Q10	Inactive	Inactive	Inactive	Inactive
Colchicine	0.032629	74.011	0.032629	69.461
Conivaptan hydrochloride	Inactive	Inactive	29.081	59.992
Copanlisib	0.943918	59.073	0.473079	65.904
Cortisone acetate	Inactive	Inactive	Inactive	Inactive
Coumaphos	Inactive	Inactive	Inactive	Inactive
Coumarin	Inactive	Inactive	Inactive	Inactive
Crocin?	Inactive	Inactive	Inactive	Inactive
Cromoglicate lisetil	Inactive	Inactive	Inactive	Inactive
Crotamiton	Inactive	Inactive	Inactive	Inactive
Cyclandelate	Inactive	Inactive	Inactive	Inactive
Cyclizine hydrochloride	Inactive	Inactive	Inactive	Inactive
Cyclobenzaprine hydrochloride	Inactive	Inactive	20.5878	52.314
Cyclofenil	Inactive	Inactive	Inactive	Inactive
Cyclomethycaine	Inactive	Inactive	Inactive	Inactive
Cyclopentamine hydrochloride	Inactive	Inactive	Inactive	Inactive
Cyclopenthiazide	Inactive	Inactive	Inactive	Inactive
Cyclopentolate hydrochloride	Inactive	Inactive	Inactive	Inactive
Cyclophosphamide	Inactive	Inactive	Inactive	Inactive
Cyclosporine A	14.575	56.561	Inactive	Inactive
Cyclothiazide	Inactive	Inactive	Inactive	Inactive
Cycotiamine	Inactive	Inactive	Inactive	Inactive
Cycrimine Hydrochloride	Inactive	Inactive	Inactive	Inactive
Cyproheptadine hydrochloride	Inactive	Inactive	Inactive	Inactive
Cyproterone acetate	Inactive	Inactive	Inactive	Inactive
Cysteamine hydrochloride	Inactive	Inactive	Inactive	Inactive
Cythioate	Inactive	Inactive	Inactive	Inactive
CYTIDINE	Inactive	Inactive	Inactive	Inactive
D-(-)-Mandelic acid	Inactive	Inactive	Inactive	Inactive
D(-)-Tartaric acid	Inactive	Inactive	Inactive	Inactive
D-(+)-MALTOSE	Inactive	Inactive	Inactive	Inactive
Dabrafenib	23.0999	46.202	9.19623	81.636
Dacarbazine	7.30482	66.56	16.3535	91.905
Daclatasvir dihydrochloride	29.081	103.271	29.081	101.02
D-Alanine	Inactive	Inactive	Inactive	Inactive
Dalbavancin	Inactive	Inactive	Inactive	Inactive
Dalcotidine	Inactive	Inactive	Inactive	Inactive
Dalfopristin	Inactive	Inactive	Inactive	Inactive
D-alpha-Tocopherol succinate	Inactive	Inactive	Inactive	Inactive
Danazol	Inactive	Inactive	20.5878	47.885
Danofloxacin	Inactive	Inactive	Inactive	Inactive
Danthron	Inactive	Inactive	Inactive	Inactive
Dantrolene sodium	Inactive	Inactive	Inactive	Inactive
Dapagliflozin	Inactive	Inactive	Inactive	Inactive
Dapiprazole hydrochloride	Inactive	Inactive	Inactive	Inactive
Dapoxetine	29.081	71.393	23.0999	70.886
Dapsone	Inactive	Inactive	Inactive	Inactive
Daptomycin	Inactive	Inactive	Inactive	Inactive
Darifenacin hydrobromide	Inactive	Inactive	Inactive	Inactive
Darunavir (Ethanolate)	Inactive	Inactive	Inactive	Inactive
Dasatinib	29.081	74.641	23.0999	105.042
D-Aspartic acid	Inactive	Inactive	Inactive	Inactive
Daunorubicin	0.460903	101.987	0.051714	83.797
D-Camphor	Inactive	Inactive	Inactive	Inactive
D-Cycloserine	Inactive	Inactive	Inactive	Inactive
D-delta-Tocopherol	Inactive	Inactive	Inactive	Inactive
Decamethonium bromide	Inactive	Inactive	Inactive	Inactive
Decanoic acid	Inactive	Inactive	Inactive	Inactive
Decitabine	Inactive	Inactive	Inactive	Inactive
Decoquinate	Inactive	Inactive	Inactive	Inactive
DEET	Inactive	Inactive	Inactive	Inactive
Deferasirox	18.3489	99.749	29.081	108.71
Deferiprone	Inactive	Inactive	Inactive	Inactive
Deferoxamine mesylate	29.081	99.139	29.081	105.282
Deflazacort	Inactive	Inactive	Inactive	Inactive
Dehydrocholic acid	Inactive	Inactive	Inactive	Inactive
Dehydroepiandrosterone	Inactive	Inactive	Inactive	Inactive
Dehydroepiandrosterone Sulfate (sodium salt)	Inactive	Inactive	Inactive	Inactive
Delafloxacin (meglumine)	Inactive	Inactive	Inactive	Inactive
Delamanid	Inactive	Inactive	Inactive	Inactive
Delapril hydrochloride	Inactive	Inactive	Inactive	Inactive
Delavirdine	Inactive	Inactive	Inactive	Inactive
Demecarium bromide	Inactive	Inactive	Inactive	Inactive
Demeclocycline hydrochloride	Inactive	Inactive	16.3535	40.022
Denatonium benzoate	Inactive	Inactive	Inactive	Inactive
Denatonium benzoate	Inactive	Inactive	Inactive	Inactive
Deoxycorticosterone acetate	Inactive	Inactive	Inactive	Inactive
deoxynorjrimycin(1)	Inactive	Inactive	Inactive	Inactive
Depolipon	Inactive	Inactive	Inactive	Inactive
Dequalinium dichloride	Inactive	Inactive	2.98493	55.273
Deracoxib	Inactive	Inactive	Inactive	Inactive
Derquantel	Inactive	Inactive	Inactive	Inactive
Deserpidine	29.081	59.124	25.9185	48.226
Desipramine hydrochloride	Inactive	Inactive	18.3489	47.5
Deslanoside	0.230999	85.579	0.230999	78.148
Desloratadine	Inactive	Inactive	Inactive	Inactive
Desmopressin (Acetate)	Inactive	Inactive	Inactive	Inactive
Desogestrel	Inactive	Inactive	Inactive	Inactive
Desonide	Inactive	Inactive	Inactive	Inactive
Desoximetasone	Inactive	Inactive	Inactive	Inactive
Desoxycorticosterone Pivalate	Inactive	Inactive	Inactive	Inactive
DESVENLAFAXINE SUCCINATE	Inactive	Inactive	Inactive	Inactive
Detomidine hydrochloride	Inactive	Inactive	Inactive	Inactive
Dexamethasone	Inactive	Inactive	Inactive	Inactive
Dexamethasone 21-Palmitate	Inactive	Inactive	Inactive	Inactive
Dexamethasone 21-phosphate disodium salt	Inactive	Inactive	Inactive	Inactive
Dexamethasone acetate	Inactive	Inactive	Inactive	Inactive
Dexamethasone isonicotinate	Inactive	Inactive	Inactive	Inactive
Dexchlorpheniramine hydrochloride	Inactive	Inactive	Inactive	Inactive
Dexmedetomidine	Inactive	Inactive	Inactive	Inactive
Dexpanthenol	Inactive	Inactive	Inactive	Inactive
Dexpropranolol	Inactive	Inactive	Inactive	Inactive
Dexrazoxane hydrochloride	Inactive	Inactive	Inactive	Inactive
Dextrose	Inactive	Inactive	Inactive	Inactive
DEXTROSE	Inactive	Inactive	Inactive	Inactive
D-Galactitol	Inactive	Inactive	Inactive	Inactive
D-Glucuronolactone	Inactive	Inactive	Inactive	Inactive
D-Glutamic acid	Inactive	Inactive	Inactive	Inactive
D-Glutamine	Inactive	Inactive	Inactive	Inactive
D-HISTIDINE	Inactive	Inactive	Inactive	Inactive
Diamthazole	Inactive	Inactive	Inactive	Inactive
Diatrizoic acid dihydrate	Inactive	Inactive	Inactive	Inactive
Diazoxide	Inactive	Inactive	Inactive	Inactive
DIBEKACIN	Inactive	Inactive	Inactive	Inactive
Dibenzepin hydrochloride	Inactive	Inactive	Inactive	Inactive
Dibenzothiophene	Inactive	Inactive	Inactive	Inactive
Dibromomannitol	Inactive	Inactive	Inactive	Inactive
Dibromopropamidine dihydrochloride	Inactive	Inactive	18.3489	51.602
Dibucaine	Inactive	Inactive	Inactive	Inactive
DIBUNATE SODIUM	Inactive	Inactive	Inactive	Inactive
Dibutyltin dilaurate	Inactive	Inactive	Inactive	Inactive
Dicethiamine hydrochloride	Inactive	Inactive	Inactive	Inactive
Dichloro(ethylenediamine)platinum(II)	Inactive	Inactive	Inactive	Inactive
Dichlorophen	10.3183	105.791	8.19615	99.937
Dichlorvos	Inactive	Inactive	Inactive	Inactive
Diclazuril	20.5878	46.547	20.5878	56.747
Diclofenac sodium	Inactive	Inactive	Inactive	Inactive
Diclofenamide	Inactive	Inactive	Inactive	Inactive
Dicloxacillin sodium salt monohydrate	Inactive	Inactive	Inactive	Inactive
Dicumarol	Inactive	Inactive	Inactive	Inactive
Dicyclohexylamine	Inactive	Inactive	Inactive	Inactive
Dicyclomine	Inactive	Inactive	Inactive	Inactive
Dicyclopentamethylenethiuram disulfide	Inactive	Inactive	Inactive	Inactive
Dienestrol	29.081	74.19	Inactive	Inactive
Dienogest	Inactive	Inactive	Inactive	Inactive
Diethyl phthalate	Inactive	Inactive	Inactive	Inactive
DIETHYLCARBAMAZINE CITRATE	Inactive	Inactive	Inactive	Inactive
Diethylmethyl(2-3-methyl-2-phenylvaleryloxy)-ethyl)ammonium bromide	Inactive	Inactive	Inactive	Inactive
Diethylstilbestrol	18.3489	52.372	23.0999	47.487
Difeterol	29.081	83.009	23.0999	85.309
Difethialone	23.0999	46.667	18.3489	68.313
Diflorasone diacetate	Inactive	Inactive	Inactive	Inactive
Difloxacin hydrochloride	Inactive	Inactive	Inactive	Inactive
Diflucortolone valerate	Inactive	Inactive	Inactive	Inactive
Diflunisal	Inactive	Inactive	Inactive	Inactive
Difluprednate	Inactive	Inactive	Inactive	Inactive
DIGITOXIN	0.065104	73.06	Inactive	Inactive
Digitoxin 3'''-Acetate	0.230999	75.043	0.115774	87.766
Digoxin	0.183489	76.191	0.14575	83.843
Dihydroergocriptine	Inactive	Inactive	Inactive	Inactive
Dihydroergotamine	Inactive	Inactive	Inactive	Inactive
DIHYDROSTREPTOMYCIN [5mM]	Inactive	Inactive	Inactive	Inactive
Dihydrotachysterol	Inactive	Inactive	Inactive	Inactive
Diisopropyl fluorophosphate	Inactive	Inactive	Inactive	Inactive
Diisopropylamine	Inactive	Inactive	Inactive	Inactive
Dilazep	Inactive	Inactive	29.081	51.123
Diloxanide furoate	Inactive	Inactive	Inactive	Inactive
Diltiazem	Inactive	Inactive	Inactive	Inactive
Dimefline hydrochloride	Inactive	Inactive	Inactive	Inactive
Dimemorfan phosphate	Inactive	Inactive	Inactive	Inactive
Dimethisoquin hydrochloride	Inactive	Inactive	Inactive	Inactive
Dimethisteron	Inactive	Inactive	Inactive	Inactive
Dimethyl maleate	Inactive	Inactive	Inactive	Inactive
Dimethyl(2-phenoxyethyl)-2-thenylammonium iodide	Inactive	Inactive	Inactive	Inactive
Dimorpholamine	Inactive	Inactive	Inactive	Inactive
Dioctyl sulfosuccinate sodium salt	Inactive	Inactive	Inactive	Inactive
Diperodon hydrochloride	Inactive	Inactive	Inactive	Inactive
Diphemanil methylsulfate	Inactive	Inactive	Inactive	Inactive
Diphenidol	Inactive	Inactive	Inactive	Inactive
Diphenylcyclopropenone	29.081	100.301	Inactive	Inactive
Diphenylpyraline hydrochloride	Inactive	Inactive	Inactive	Inactive
Dipivefrin hydrochloride	Inactive	Inactive	Inactive	Inactive
Diponium bromide	Inactive	Inactive	Inactive	Inactive
Dipyridamole	Inactive	Inactive	Inactive	Inactive
Dipyrithione	1.42086	83.911	1.26634	74.72
Dipyrone	Inactive	Inactive	Inactive	Inactive
Dirithromycin	Inactive	Inactive	Inactive	Inactive
Disodium 2-hydroxybutanedioate	Inactive	Inactive	Inactive	Inactive
Disopyramide	Inactive	Inactive	Inactive	Inactive
Distigmine Bromide	Inactive	Inactive	Inactive	Inactive
Disulfiram	Inactive	Inactive	Inactive	Inactive
Dithiazanine chloride	23.0999	96.695	20.5878	98.978
DL-alpha Tocopheryl nicotinate	Inactive	Inactive	Inactive	Inactive
dl-alpha-Tocopheryl acetate	Inactive	Inactive	Inactive	Inactive
DL-Carnitine HCl	Inactive	Inactive	Inactive	Inactive
dl-Coniine	Inactive	Inactive	4.1078	66.076
DL-Cysteine	Inactive	Inactive	Inactive	Inactive
D-Leucine	Inactive	Inactive	Inactive	Inactive
d-LIMONENE	Inactive	Inactive	Inactive	Inactive
DL-Isoleucine	Inactive	Inactive	Inactive	Inactive
DL-Methionine methylsulfonium chloride	Inactive	Inactive	Inactive	Inactive
D-Nicotine	Inactive	Inactive	Inactive	Inactive
Dobesilate Calcium	Inactive	Inactive	Inactive	Inactive
Dobutamine	Inactive	Inactive	23.0999	83.321
Docarpamine	Inactive	Inactive	Inactive	Inactive
Docetaxel	0.010318	60.815	0.014575	56.55
DOCONEXENT	Inactive	Inactive	Inactive	Inactive
Docosanol	Inactive	Inactive	Inactive	Inactive
Dofetilide	Inactive	Inactive	Inactive	Inactive
Dolasetron mesylate hydrate	Inactive	Inactive	Inactive	Inactive
Dolutegravir (GSK1349572)	25.9185	82.477	20.5878	106.001
Domiphen bromide	10.3183	101.098	8.19615	90.399
Domperidone	Inactive	Inactive	Inactive	Inactive
Donepezil hydrochloride	Inactive	Inactive	Inactive	Inactive
Dopamine hydrochloride	Inactive	Inactive	Inactive	Inactive
Dopexamine	Inactive	Inactive	18.3489	47.28
DORAMECTIN	12.99	112.369	7.30482	105.518
Doranidazole	Inactive	Inactive	Inactive	Inactive
Doripenem	Inactive	Inactive	Inactive	Inactive
Dorzolamide hydrochloride	Inactive	Inactive	Inactive	Inactive
Dosulepin hydrochloride	20.5878	67.849	29.081	69.136
Doxapram hydrochloride	Inactive	Inactive	Inactive	Inactive
Doxazosin mesylate	29.081	105.522	18.3489	95.624
Doxepin hydrochloride	Inactive	Inactive	Inactive	Inactive
Doxercalciferol	29.081	100.95	29.081	101.747
Doxifluridine	Inactive	Inactive	Inactive	Inactive
Doxycycline	16.3535	41.63	23.0999	62.711
Doxylamine succinate	Inactive	Inactive	Inactive	Inactive
D-Pantethine	Inactive	Inactive	Inactive	Inactive
D-Phenylalanine	Inactive	Inactive	Inactive	Inactive
DROMETRIZOLE TRISILOXANE	Inactive	Inactive	Inactive	Inactive
Dronedarone hydrochloride	20.5878	115.066	29.081	68.238
Droperidol	Inactive	Inactive	Inactive	Inactive
Drospirenone	18.3489	51.252	23.0999	49.073
Drostanolone propionate	Inactive	Inactive	Inactive	Inactive
Droxidopa	Inactive	Inactive	Inactive	Inactive
D-SERINE	Inactive	Inactive	Inactive	Inactive
d-Tryptophan	Inactive	Inactive	Inactive	Inactive
Duloxetine hydrochloride	18.3489	93.043	20.5878	105.043
Dutasteride	Inactive	Inactive	Inactive	Inactive
Dyclonine hydrochloride	Inactive	Inactive	Inactive	Inactive
Dydrogesterone	Inactive	Inactive	20.5878	41.696
Dyphylline	Inactive	Inactive	Inactive	Inactive
EAA-090	Inactive	Inactive	Inactive	Inactive
Ebastine	29.081	114.889	23.0999	111.523
Ecabet	Inactive	Inactive	0.103183	63.252
Echothiophate Iodide	Inactive	Inactive	Inactive	Inactive
Econazole nitrate	20.5878	90.329	20.5878	95.959
Edaravone	Inactive	Inactive	Inactive	Inactive
Edoxaban tosylate monohydrate	Inactive	Inactive	Inactive	Inactive
Edrophonium chloride	Inactive	Inactive	Inactive	Inactive
Efavirenz	20.5878	56.682	25.9185	44.579
Efinaconazole	Inactive	Inactive	Inactive	Inactive
Eflornithine Hydrochloride	Inactive	Inactive	Inactive	Inactive
EFLOXATE	Inactive	Inactive	Inactive	Inactive
Efonidipine hydrochloride monoethanolate	16.3535	41.056	Inactive	Inactive
Eicosapentaenoic Acid	Inactive	Inactive	Inactive	Inactive
Eicosapentaenoic acid ethyl ester	Inactive	Inactive	Inactive	Inactive
Elaidic Acid	Inactive	Inactive	Inactive	Inactive
Elbasvir	Inactive	Inactive	Inactive	Inactive
Eldecalcitol	Inactive	Inactive	Inactive	Inactive
Eletriptan	Inactive	Inactive	Inactive	Inactive
Eliglustat (Tartrate)	Inactive	Inactive	29.081	44.239
Ellagic acid	Inactive	Inactive	Inactive	Inactive
Eltrombopag olamine	6.51043	41.91	Inactive	Inactive
Eluxadoline	Inactive	Inactive	Inactive	Inactive
Elvitegravir	18.3489	71.806	20.5878	83.046
Embutramide	Inactive	Inactive	Inactive	Inactive
Emedastine difumarate	Inactive	Inactive	Inactive	Inactive
EMETINE DIHYDROCHLORIDE	0.14575	70.773	0.1299	76.604
Emiglitate	Inactive	Inactive	Inactive	Inactive
Emodepside	Inactive	Inactive	Inactive	Inactive
Emorfazone	Inactive	Inactive	Inactive	Inactive
Empagliflozin (BI 10773)	Inactive	Inactive	Inactive	Inactive
Emtricitabine	Inactive	Inactive	Inactive	Inactive
Enalapril acid	Inactive	Inactive	Inactive	Inactive
Enalapril maleate	Inactive	Inactive	Inactive	Inactive
Enasidenib	Inactive	Inactive	Inactive	Inactive
Encainide hydrochloride	Inactive	Inactive	Inactive	Inactive
Enflurane	Inactive	Inactive	Inactive	Inactive
Enocitabine	Inactive	Inactive	Inactive	Inactive
Enoxacin	Inactive	Inactive	Inactive	Inactive
Enoximone	Inactive	Inactive	Inactive	Inactive
ENOXOLONE	Inactive	Inactive	Inactive	Inactive
Enrofloxacin	Inactive	Inactive	Inactive	Inactive
Ensulizole	Inactive	Inactive	Inactive	Inactive
Entacapone	Inactive	Inactive	Inactive	Inactive
Entecavir (monohydrate)	Inactive	Inactive	Inactive	Inactive
ENZACAMENE	Inactive	Inactive	Inactive	Inactive
Enzalutamide	Inactive	Inactive	20.5878	45.772
Enzastaurin	Inactive	Inactive	Inactive	Inactive
Epalrestat	Inactive	Inactive	Inactive	Inactive
Eperisone hydrochloride	Inactive	Inactive	Inactive	Inactive
Epinastine hydrochloride	Inactive	Inactive	Inactive	Inactive
Epinephrine	Inactive	Inactive	Inactive	Inactive
Epirizole	Inactive	Inactive	Inactive	Inactive
Epirubicin hydrochloride	0.730482	91.874	1.4575	73.802
Epitiostanol	Inactive	Inactive	Inactive	Inactive
Eplerenone	Inactive	Inactive	Inactive	Inactive
Epoprostenol sodium	Inactive	Inactive	Inactive	Inactive
Epothilone B	0.005171	66.003	0.007305	45.798
Eprazinone dihydrochloride	Inactive	Inactive	Inactive	Inactive
Epristeride	Inactive	Inactive	Inactive	Inactive
Eprosartan mesylate	Inactive	Inactive	Inactive	Inactive
Epsiprantel	Inactive	Inactive	Inactive	Inactive
Eptifibatide	Inactive	Inactive	Inactive	Inactive
Erdosteine	Inactive	Inactive	Inactive	Inactive
Ergobasine	Inactive	Inactive	Inactive	Inactive
ERGOCALCIFEROL	Inactive	Inactive	29.081	56.229
Ergotamine tartrate	Inactive	Inactive	18.3489	70.838
Eribulin mesylate	0.065104	90.639	0.163535	77.507
Erlotinib	Inactive	Inactive	14.575	50.417
Ertapenem	Inactive	Inactive	Inactive	Inactive
ERYTHROMYCIN ETHYLSUCCINATE	Inactive	Inactive	Inactive	Inactive
Erythromycin propionate	Inactive	Inactive	Inactive	Inactive
Erythrosin B	Inactive	Inactive	Inactive	Inactive
Esculin hydrate	Inactive	Inactive	Inactive	Inactive
Eslicarbazepine (acetate)	Inactive	Inactive	Inactive	Inactive
Esmolol hydrochloride	Inactive	Inactive	Inactive	Inactive
Esonarimod	Inactive	Inactive	Inactive	Inactive
Estradiol	18.3489	49.461	29.081	51.81
Estradiol acetate	29.081	59.115	29.081	41.678
ESTRADIOL BENZOATE	Inactive	Inactive	Inactive	Inactive
Estradiol cypionate	Inactive	Inactive	Inactive	Inactive
Estradiol enanthate	Inactive	Inactive	Inactive	Inactive
Estradiol valerate	Inactive	Inactive	20.5878	49.302
Estramustine	Inactive	Inactive	Inactive	Inactive
Estramustine Phosphate·Na	Inactive	Inactive	Inactive	Inactive
Estriol	Inactive	Inactive	Inactive	Inactive
Estriol benzoate diacetate	Inactive	Inactive	Inactive	Inactive
Estriol tripropionate	Inactive	Inactive	Inactive	Inactive
Estrone	Inactive	Inactive	Inactive	Inactive
ESTROPIPATE	Inactive	Inactive	Inactive	Inactive
Eszopiclone	Inactive	Inactive	Inactive	Inactive
Etafedrine hydrochloride	Inactive	Inactive	Inactive	Inactive
Etafenone	Inactive	Inactive	Inactive	Inactive
Ethacridine lactate hydrate	18.3489	54.403	29.081	50.628
Ethacrynic acid	Inactive	Inactive	Inactive	Inactive
Ethambutol dihydrochloride	Inactive	Inactive	Inactive	Inactive
Ethaverine hydrochloride	6.51043	61.338	Inactive	Inactive
Ethchlorvynol	Inactive	Inactive	Inactive	Inactive
Ethiazide	Inactive	Inactive	Inactive	Inactive
Ethinylestradiol	Inactive	Inactive	20.5878	41.083
Ethionamide	Inactive	Inactive	Inactive	Inactive
Ethoheptazine hydrochloride	Inactive	Inactive	Inactive	Inactive
Ethopabate	Inactive	Inactive	Inactive	Inactive
Ethopropazine hydrochloride	Inactive	Inactive	Inactive	Inactive
Ethosuximide	Inactive	Inactive	Inactive	Inactive
Ethotoin	Inactive	Inactive	Inactive	Inactive
Ethoxyquin	Inactive	Inactive	Inactive	Inactive
Ethoxzolamide	Inactive	Inactive	Inactive	Inactive
Ethyl 3-aminobenzoate methanesulfonic acid salt	Inactive	Inactive	Inactive	Inactive
Ethyl 4-nitrophenyl ethylphosphonate	Inactive	Inactive	Inactive	Inactive
Ethyl linoleate	Inactive	Inactive	Inactive	Inactive
Ethyl salicylate	Inactive	Inactive	Inactive	Inactive
Ethylestrenol	Inactive	Inactive	Inactive	Inactive
Ethylmorphine	Inactive	Inactive	Inactive	Inactive
Ethylparaben	Inactive	Inactive	Inactive	Inactive
Ethylphenylacetylurea	Inactive	Inactive	Inactive	Inactive
Ethynodiol diacetate	Inactive	Inactive	23.0999	47.083
Etidocaine	Inactive	Inactive	Inactive	Inactive
Etidronate disodium	Inactive	Inactive	Inactive	Inactive
Etifelmine hydrochloride	Inactive	Inactive	Inactive	Inactive
Etifenin	Inactive	Inactive	Inactive	Inactive
Etilefrine hydrochloride	Inactive	Inactive	Inactive	Inactive
Etizolam	Inactive	Inactive	Inactive	Inactive
Etodolac	Inactive	Inactive	Inactive	Inactive
Etomidate	Inactive	Inactive	Inactive	Inactive
Etomidoline	Inactive	Inactive	Inactive	Inactive
Etonogestrel	Inactive	Inactive	Inactive	Inactive
Etoposide	29.081	66.744	2.9081	99.123
Etoposide Phosphate	0.517142	60.777	0.366108	79.891
Etoricoxib	Inactive	Inactive	Inactive	Inactive
Etravirine	29.081	48.955	29.081	54.938
Etretinate	Inactive	Inactive	Inactive	Inactive
Eugenol	Inactive	Inactive	Inactive	Inactive
EVANS BLUE	18.3489	95.6	18.3489	87.759
Everolimus	Inactive	Inactive	Inactive	Inactive
Exalamide	Inactive	Inactive	Inactive	Inactive
Exametazime	Inactive	Inactive	Inactive	Inactive
Exatecan	0.025918	60.012	0.0231	48.818
Exemestane	Inactive	Inactive	Inactive	Inactive
Ezetimibe	Inactive	Inactive	Inactive	Inactive
Fabesetron	Inactive	Inactive	Inactive	Inactive
Falecalcitriol	29.081	68.891	23.0999	96.483
Famciclovir	Inactive	Inactive	Inactive	Inactive
Famotidine	Inactive	Inactive	Inactive	Inactive
Famphur	Inactive	Inactive	Inactive	Inactive
Fasoracetam	Inactive	Inactive	Inactive	Inactive
Fasudil	Inactive	Inactive	Inactive	Inactive
Favipiravir	Inactive	Inactive	Inactive	Inactive
Febantel	Inactive	Inactive	Inactive	Inactive
Febuxostat	Inactive	Inactive	Inactive	Inactive
Felbamate	Inactive	Inactive	Inactive	Inactive
Felbinac ethyl	Inactive	Inactive	Inactive	Inactive
Felodipine	18.3489	47.41	18.3489	51.98
Felypressin	Inactive	Inactive	Inactive	Inactive
Fenbendazole	Inactive	Inactive	Inactive	Inactive
Fenbufen	Inactive	Inactive	Inactive	Inactive
Fenbutrazate	Inactive	Inactive	Inactive	Inactive
Fenchlorphos	Inactive	Inactive	Inactive	Inactive
Fenipentol	Inactive	Inactive	Inactive	Inactive
Fenofibrate	Inactive	Inactive	Inactive	Inactive
Fenoldopam	Inactive	Inactive	Inactive	Inactive
Fenoprofen calcium salt dihydrate	Inactive	Inactive	Inactive	Inactive
Fenoterol hydrobromide	Inactive	Inactive	Inactive	Inactive
Fenthion	Inactive	Inactive	Inactive	Inactive
Fentiazac	Inactive	Inactive	Inactive	Inactive
Feprazone	Inactive	Inactive	Inactive	Inactive
FESOTERODINE FUMARATE	Inactive	Inactive	Inactive	Inactive
Fexofenadine hydrochloride	Inactive	Inactive	Inactive	Inactive
Fezatione	Inactive	Inactive	Inactive	Inactive
Fidarestat	Inactive	Inactive	Inactive	Inactive
Fidaxomicin	20.5878	103.447	20.5878	53.162
Finafloxacin	Inactive	Inactive	18.3489	72.216
Finasteride	Inactive	Inactive	Inactive	Inactive
Fingolimod hydrochloride	29.081	107.962	20.5878	100.217
Fipronil	Inactive	Inactive	Inactive	Inactive
FIROCOXIB	Inactive	Inactive	Inactive	Inactive
FK-506	6.51043	78.246	4.60903	45.509
Flavin adenine dinucleotide disodium salt hydrate	Inactive	Inactive	Inactive	Inactive
Flavoxate hydrochloride	Inactive	Inactive	Inactive	Inactive
Flecainide	Inactive	Inactive	Inactive	Inactive
Fleroxacin	Inactive	Inactive	Inactive	Inactive
FLIBANSERIN	Inactive	Inactive	Inactive	Inactive
Floctafenine	Inactive	Inactive	Inactive	Inactive
Flomoxef	Inactive	Inactive	Inactive	Inactive
Flopropione	Inactive	Inactive	Inactive	Inactive
Florfenicol	Inactive	Inactive	Inactive	Inactive
Floxuridine	2.9081	49.085	1.15774	42.983
Flucloxacillin sodium	Inactive	Inactive	Inactive	Inactive
Fluconazole	Inactive	Inactive	Inactive	Inactive
Flucytosine	Inactive	Inactive	Inactive	Inactive
Fludarabine phosphate	Inactive	Inactive	Inactive	Inactive
Fludrocortisone	Inactive	Inactive	Inactive	Inactive
Flufenamic acid	Inactive	Inactive	Inactive	Inactive
Flugestone	Inactive	Inactive	Inactive	Inactive
Flumazenil	Inactive	Inactive	Inactive	Inactive
Flumethasone	Inactive	Inactive	Inactive	Inactive
Flumethasone acetate	Inactive	Inactive	Inactive	Inactive
Flumethasone pivalate	Inactive	Inactive	Inactive	Inactive
Flunarizine	20.5878	108.921	18.3489	79.966
Flunisolide	Inactive	Inactive	Inactive	Inactive
Flunixin meglumine	Inactive	Inactive	Inactive	Inactive
Fluocinolone acetonide	Inactive	Inactive	Inactive	Inactive
Fluocinonide	Inactive	Inactive	Inactive	Inactive
Fluoperazine dihydrochloride	18.3489	92.283	18.3489	94.496
Fluorescein sodium	Inactive	Inactive	Inactive	Inactive
Fluorometholone	Inactive	Inactive	Inactive	Inactive
Fluorometholone Acetate	Inactive	Inactive	Inactive	Inactive
Fluorouracil	10.3183	59.533	20.5878	55.446
FLUPENTIXOL DECANOATE	Inactive	Inactive	Inactive	Inactive
Fluphenazine decanoate dihydrochloride	20.5878	80.97	20.5878	99.588
Fluphenazine hydrochloride	29.081	110.046	20.5878	103.74
Fluprednidene acetate	Inactive	Inactive	Inactive	Inactive
Fluprednisolone	Inactive	Inactive	Inactive	Inactive
Fluralaner	18.3489	96.485	29.081	103.954
Flurandrenolide	Inactive	Inactive	Inactive	Inactive
Flurbiprofen	Inactive	Inactive	Inactive	Inactive
Flurbiprofen axetil	Inactive	Inactive	Inactive	Inactive
Flutamide	Inactive	Inactive	Inactive	Inactive
Fluticasone furoate	29.081	83.833	Inactive	Inactive
Fluticasone propionate	Inactive	Inactive	Inactive	Inactive
Flutropium bromide	Inactive	Inactive	Inactive	Inactive
Fluvastatin Na	8.19615	99.523	8.19615	93.98
Fluvoxamine	Inactive	Inactive	Inactive	Inactive
Folic acid	Inactive	Inactive	Inactive	Inactive
Fomepizole	Inactive	Inactive	Inactive	Inactive
Fominoben hydrochloride	Inactive	Inactive	Inactive	Inactive
Fonazine	22.3872	56	35.4813	70.26
Formoterol hemifumarate	Inactive	Inactive	Inactive	Inactive
Forodesine (hydrochloride)	Inactive	Inactive	Inactive	Inactive
Fosamprenavir (Calcium Salt)	Inactive	Inactive	Inactive	Inactive
Foscarnet trisodium	Inactive	Inactive	Inactive	Inactive
Fosfestrol tetrasodium	Inactive	Inactive	Inactive	Inactive
Fosfluconazole	Inactive	Inactive	Inactive	Inactive
FOSFOMYCIN	Inactive	Inactive	Inactive	Inactive
Fosinopril·Na	Inactive	Inactive	Inactive	Inactive
Fosphenytoin	Inactive	Inactive	Inactive	Inactive
Fotemustine	Inactive	Inactive	Inactive	Inactive
Frovatriptan succinate	Inactive	Inactive	Inactive	Inactive
Fudosteine	Inactive	Inactive	Inactive	Inactive
Fulvestrant	Inactive	Inactive	Inactive	Inactive
Fumagillin	Inactive	Inactive	Inactive	Inactive
Furazabol	18.3489	46.695	23.0999	51.447
Furazolidone	Inactive	Inactive	Inactive	Inactive
Furosemide	Inactive	Inactive	Inactive	Inactive
Fursultiamine Hydrochloride	Inactive	Inactive	Inactive	Inactive
Fusidic Acid (sodium salt)	Inactive	Inactive	Inactive	Inactive
GABA	Inactive	Inactive	Inactive	Inactive
Gabapentin	Inactive	Inactive	Inactive	Inactive
GABAPENTIN ENACARBIL	Inactive	Inactive	Inactive	Inactive
Gabexate mesilate	Inactive	Inactive	Inactive	Inactive
Galanthamine	Inactive	Inactive	Inactive	Inactive
Gallamine	Inactive	Inactive	Inactive	Inactive
Gallic acid	Inactive	Inactive	Inactive	Inactive
Gallopamil hydrochloride	Inactive	Inactive	Inactive	Inactive
Gamithromycin	Inactive	Inactive	Inactive	Inactive
gamma-Oryzanol	Inactive	Inactive	Inactive	Inactive
Gamolenic acid	Inactive	Inactive	Inactive	Inactive
Ganciclovir	Inactive	Inactive	Inactive	Inactive
Ganirelix	4.60903	80.878	5.17142	82.749
Garenoxacin mesylate hydrate	Inactive	Inactive	Inactive	Inactive
Gatifloxacin	Inactive	Inactive	Inactive	Inactive
Gefarnate	Inactive	Inactive	Inactive	Inactive
Gefitinib	20.5878	86.43	29.081	98.206
Gemcitabine	0.091962	53.453	0.04609	55.978
Gemfibrozil	Inactive	Inactive	Inactive	Inactive
Gemifloxacin mesylate	Inactive	Inactive	Inactive	Inactive
Genistein	Inactive	Inactive	16.3535	42.855
GENTAMICIN SULFATE	Inactive	Inactive	Inactive	Inactive
Geraniol	Inactive	Inactive	Inactive	Inactive
Gestodene	Inactive	Inactive	Inactive	Inactive
Gestonorone	Inactive	Inactive	Inactive	Inactive
Gestrinone	25.9185	56.717	Inactive	Inactive
Gimatecan	0.183489	48.771	Inactive	Inactive
Gimeracil	Inactive	Inactive	Inactive	Inactive
Glafenine hydrochloride	Inactive	Inactive	Inactive	Inactive
Gliclazide	Inactive	Inactive	Inactive	Inactive
Glimepiride	Inactive	Inactive	Inactive	Inactive
Glipizide	Inactive	Inactive	Inactive	Inactive
Gliquidone	Inactive	Inactive	Inactive	Inactive
Gluconolactone	Inactive	Inactive	Inactive	Inactive
Glucosamine hydrochloride	Inactive	Inactive	Inactive	Inactive
Glucuronamide	Inactive	Inactive	Inactive	Inactive
Glutaraldehyde	Inactive	Inactive	Inactive	Inactive
Glutathione	Inactive	Inactive	3.1809	79.846
Glybenclamide	Inactive	Inactive	Inactive	Inactive
Glybuzole	Inactive	Inactive	Inactive	Inactive
Glyceryl 1-(2-aminobenzoate)	Inactive	Inactive	Inactive	Inactive
GLYCERYL LAURATE	Inactive	Inactive	Inactive	Inactive
Glyclopyramide	Inactive	Inactive	Inactive	Inactive
Glycopyrrolate bromide	Inactive	Inactive	Inactive	Inactive
Glymidine sodium	Inactive	Inactive	Inactive	Inactive
Goserelin (acetate)	Inactive	Inactive	Inactive	Inactive
Granisetron (AB-1001)	Inactive	Inactive	Inactive	Inactive
Green S	18.3489	93.578	10.3183	79.495
Grepafloxacin hydrochloride	Inactive	Inactive	Inactive	Inactive
Griseofulvin	29.081	66.118	20.5878	65.038
GS-7340	Inactive	Inactive	Inactive	Inactive
Guaiacol	Inactive	Inactive	Inactive	Inactive
Guaiacol carbonate	Inactive	Inactive	Inactive	Inactive
Guaiazulene	Inactive	Inactive	Inactive	Inactive
Guaifenesin	Inactive	Inactive	Inactive	Inactive
Guanabenz	23.0999	45.523	Inactive	Inactive
Guanadrel sulfate	Inactive	Inactive	Inactive	Inactive
Guanethidine sulfate	Inactive	Inactive	Inactive	Inactive
Guanfacine hydrochloride	Inactive	Inactive	Inactive	Inactive
Gusperimus trihydrochloride	Inactive	Inactive	Inactive	Inactive
Halcinonide	Inactive	Inactive	Inactive	Inactive
Halobetasol Propionate	Inactive	Inactive	Inactive	Inactive
Halofantrine	23.0999	66.915	20.5878	87.382
Halofuginone hydrochloride	Inactive	Inactive	Inactive	Inactive
Haloperidol	Inactive	Inactive	Inactive	Inactive
HALOPERIDOL DECANOATE	Inactive	Inactive	Inactive	Inactive
Haloprogin	25.9185	89.67	20.5878	93.774
HALOTHANE	Inactive	Inactive	Inactive	Inactive
Haloxon	Inactive	Inactive	Inactive	Inactive
HETACILLIN POTASSIUM	Inactive	Inactive	Inactive	Inactive
Hexachlorophene	2.59185	82.461	6.51043	45.583
Hexadecanoic acid, 1-methylethyl ester	Inactive	Inactive	Inactive	Inactive
Hexadecyltrimethylammonium bromide	5.80243	103.409	7.30482	91.585
Hexafluorenium dibromide	Inactive	Inactive	Inactive	Inactive
Hexanedioic acid	Inactive	Inactive	Inactive	Inactive
Hexestrol	16.3535	69.38	20.5878	64.557
Hexetidine	Inactive	Inactive	Inactive	Inactive
Hexobarbital	Inactive	Inactive	Inactive	Inactive
Hexocyclium	Inactive	Inactive	Inactive	Inactive
Hexoprenaline sulfate	Inactive	Inactive	Inactive	Inactive
Hexylcaine hydrochloride	Inactive	Inactive	Inactive	Inactive
Hippuric acid	Inactive	Inactive	Inactive	Inactive
Histamine dihydrochloride	Inactive	Inactive	Inactive	Inactive
Homatropine hydrobromide	Inactive	Inactive	Inactive	Inactive
HOMATROPINE METHYLBROMIDE	Inactive	Inactive	Inactive	Inactive
Homochlorcyclizine	20.5878	71.747	29.081	84.275
Huperzine A	Inactive	Inactive	Inactive	Inactive
Hydergine	Inactive	Inactive	Inactive	Inactive
Hydrochlorothiazide	Inactive	Inactive	Inactive	Inactive
Hydrocortamate	Inactive	Inactive	Inactive	Inactive
Hydrocortisone	Inactive	Inactive	Inactive	Inactive
Hydrocortisone 17-butyrate	Inactive	Inactive	Inactive	Inactive
Hydrocortisone 21-hemisuccinate sodium salt	Inactive	Inactive	Inactive	Inactive
HYDROCORTISONE ACEPONATE	Inactive	Inactive	Inactive	Inactive
Hydrocortisone acetate	Inactive	Inactive	Inactive	Inactive
Hydrocortisone buteprate	Inactive	Inactive	Inactive	Inactive
Hydrocortisone Sodium Phosphate	Inactive	Inactive	Inactive	Inactive
Hydrocortisone valerate	Inactive	Inactive	Inactive	Inactive
Hydrocotarnine hydrobromide	Inactive	Inactive	Inactive	Inactive
Hydroflumethiazide	Inactive	Inactive	Inactive	Inactive
Hydroquinidine HCl	Inactive	Inactive	Inactive	Inactive
Hydroquinone	Inactive	Inactive	Inactive	Inactive
HYDROXYAMPHETAMINE HYDROBROMIDE	Inactive	Inactive	Inactive	Inactive
Hydroxychloroquine sulfate	Inactive	Inactive	Inactive	Inactive
Hydroxycitronellal	Inactive	Inactive	Inactive	Inactive
Hydroxyprogesterone caproate	Inactive	Inactive	16.3535	56.38
Hydroxystilbamidine bis(methanesulfonate)	Inactive	Inactive	Inactive	Inactive
Hydroxyurea	Inactive	Inactive	Inactive	Inactive
Hydroxyzine	Inactive	Inactive	Inactive	Inactive
Hygromycin B	Inactive	Inactive	Inactive	Inactive
HYOSCYAMINE	Inactive	Inactive	Inactive	Inactive
Ibafloxacine	Inactive	Inactive	Inactive	Inactive
Ibandronate sodium hydrate	Inactive	Inactive	Inactive	Inactive
Ibudilast	Inactive	Inactive	Inactive	Inactive
Ibufenac	Inactive	Inactive	Inactive	Inactive
Ibuprofen lysine	Inactive	Inactive	Inactive	Inactive
Ibuprofen piconol	Inactive	Inactive	Inactive	Inactive
Ibutilide fumarate	Inactive	Inactive	Inactive	Inactive
Icatibant	Inactive	Inactive	Inactive	Inactive
Idarubicin hydrochloride	1.63535	80.935	0.580243	78.764
Idebenone	20.5878	49.482	20.5878	56.556
Idelalisib	Inactive	Inactive	29.081	42.554
Idoxuridine	Inactive	Inactive	Inactive	Inactive
Ifenprodil	Inactive	Inactive	Inactive	Inactive
Ifomide	Inactive	Inactive	Inactive	Inactive
Iguratimod	Inactive	Inactive	Inactive	Inactive
Iloperidone	Inactive	Inactive	23.0999	49.565
Iloprost	Inactive	Inactive	Inactive	Inactive
Imatinib	Inactive	Inactive	Inactive	Inactive
Imazalil sulfate	Inactive	Inactive	29.081	44.821
IMEXON	Inactive	Inactive	Inactive	Inactive
Imidacloprid	Inactive	Inactive	Inactive	Inactive
Imidafenacin	Inactive	Inactive	Inactive	Inactive
Imidapril hydrochloride	Inactive	Inactive	Inactive	Inactive
Imidazolidinyl urea	Inactive	Inactive	Inactive	Inactive
Imidocarb dipropionate	Inactive	Inactive	Inactive	Inactive
Imipenem	Inactive	Inactive	Inactive	Inactive
Imipramine	Inactive	Inactive	12.99	40.591
Imiquimod	Inactive	Inactive	Inactive	Inactive
Improsulfan tosylate	Inactive	Inactive	Inactive	Inactive
Indacaterol (maleate)	18.3489	82.9	20.5878	91.591
Indapamide	Inactive	Inactive	Inactive	Inactive
Indecainide	Inactive	Inactive	Inactive	Inactive
Indigo	Inactive	Inactive	Inactive	Inactive
Indigo carmine	Inactive	Inactive	Inactive	Inactive
Indinavir sulfate	Inactive	Inactive	Inactive	Inactive
INDOCYANINE GREEN	29.081	43.567	Inactive	Inactive
Indole	Inactive	Inactive	Inactive	Inactive
Indomethacin	Inactive	Inactive	Inactive	Inactive
Indomethacin farnesil	Inactive	Inactive	Inactive	Inactive
Indoramin hydrochloride	Inactive	Inactive	Inactive	Inactive
Ingenol mebutate	Inactive	Inactive	23.0999	60.269
INOSITOL NIACINATE	Inactive	Inactive	Inactive	Inactive
INT-747 (Obeticholic acid)	Inactive	Inactive	Inactive	Inactive
Iobenzamic acid	Inactive	Inactive	Inactive	Inactive
IOBITRIDOL	Inactive	Inactive	Inactive	Inactive
Iocarmic acid	Inactive	Inactive	Inactive	Inactive
Iocetamic acid	Inactive	Inactive	Inactive	Inactive
Iodamide	Inactive	Inactive	Inactive	Inactive
Iodipamide	Inactive	Inactive	Inactive	Inactive
Iodixanol	Inactive	Inactive	Inactive	Inactive
Iodoantipyrine	Inactive	Inactive	Inactive	Inactive
Iodoquinol	12.99	84.753	10.3183	91.718
Iodoxamic Acid	Inactive	Inactive	Inactive	Inactive
Iofetamine hydrochloride	Inactive	Inactive	Inactive	Inactive
Iohexol	Inactive	Inactive	Inactive	Inactive
Iomazenil	Inactive	Inactive	Inactive	Inactive
Iomeprol	Inactive	Inactive	Inactive	Inactive
Iopamidol	Inactive	Inactive	Inactive	Inactive
Iopanoic acid	Inactive	Inactive	Inactive	Inactive
Iopromide	Inactive	Inactive	Inactive	Inactive
Iothalamate sodium	Inactive	Inactive	Inactive	Inactive
Ioversol	Inactive	Inactive	Inactive	Inactive
Ioxaglic Acid	Inactive	Inactive	Inactive	Inactive
Ioxilan	Inactive	Inactive	Inactive	Inactive
Ipenoxazone hydrochloride	Inactive	Inactive	Inactive	Inactive
Ipodate sodium	Inactive	Inactive	Inactive	Inactive
Ipragliflozin	Inactive	Inactive	Inactive	Inactive
Ipratropium bromide	Inactive	Inactive	Inactive	Inactive
Ipriflavone	Inactive	Inactive	Inactive	Inactive
IPROHEPTINE	Inactive	Inactive	Inactive	Inactive
Irbesartan	Inactive	Inactive	Inactive	Inactive
Irinotecan	12.99	79.782	23.0999	101.709
Irsogladine maleate	Inactive	Inactive	Inactive	Inactive
Isalon	Inactive	Inactive	Inactive	Inactive
Isavuconazole	Inactive	Inactive	8.19615	45.776
ISAVUCONAZONIUM SULFATE	Inactive	Inactive	Inactive	Inactive
Isepamicin	Inactive	Inactive	Inactive	Inactive
Isoaminile	Inactive	Inactive	Inactive	Inactive
Isocaine	Inactive	Inactive	Inactive	Inactive
Isocarboxazid	Inactive	Inactive	Inactive	Inactive
Isoconazole nitrate	25.9185	87.493	18.3489	82.633
ISOETHARINE MESYLATE	Inactive	Inactive	Inactive	Inactive
Isoeugenol	Inactive	Inactive	Inactive	Inactive
Isoflupredone acetate	Inactive	Inactive	Inactive	Inactive
Isoflurane	Inactive	Inactive	Inactive	Inactive
Isoniazid	Inactive	Inactive	Inactive	Inactive
Isoniazid pyruvate	Inactive	Inactive	Inactive	Inactive
Isoniazid sodium methanesulfonate	Inactive	Inactive	Inactive	Inactive
Isoprenaline hydrochloride	Inactive	Inactive	Inactive	Inactive
Isopropamide	Inactive	Inactive	Inactive	Inactive
Isopropyl tetradecanoic acid	Inactive	Inactive	Inactive	Inactive
Isosorbide	Inactive	Inactive	Inactive	Inactive
Isosorbide dinitrate	Inactive	Inactive	Inactive	Inactive
Isosorbide mononitrate	Inactive	Inactive	Inactive	Inactive
Isosulfan blue	29.081	76.524	18.3489	78.942
Isothipendyl hydrochloride	Inactive	Inactive	Inactive	Inactive
Isotretinoin	Inactive	Inactive	Inactive	Inactive
Isoxsuprine hydrochloride	Inactive	Inactive	Inactive	Inactive
Isradipine	Inactive	Inactive	Inactive	Inactive
Israpafant	16.3535	98.697	23.0999	113.704
Istradefylline	Inactive	Inactive	Inactive	Inactive
Itasetron	Inactive	Inactive	Inactive	Inactive
Itopride hydrochloride	Inactive	Inactive	Inactive	Inactive
Itraconazole	Inactive	Inactive	Inactive	Inactive
Ivabradine hydrochloride	Inactive	Inactive	Inactive	Inactive
Ivacaftor	18.3489	96.356	18.3489	98.635
Ivermectin	14.575	88.93	9.19623	101.033
Ixabepilone	0.919623	72.496	Inactive	Inactive
Ixazomib	0.065104	92.809	0.058024	92.619
JTT-501	Inactive	Inactive	Inactive	Inactive
Kainic acid	Inactive	Inactive	Inactive	Inactive
Kanamycin (sulfate)	Inactive	Inactive	Inactive	Inactive
Kebuzone	Inactive	Inactive	Inactive	Inactive
Ketanserin	Inactive	Inactive	Inactive	Inactive
Ketoconazole	Inactive	Inactive	12.99	55.813
Ketoprofen	Inactive	Inactive	Inactive	Inactive
Ketorolac	Inactive	Inactive	Inactive	Inactive
Ketotifen	Inactive	Inactive	Inactive	Inactive
Kojic acid	Inactive	Inactive	Inactive	Inactive
L-(-)-Sorbose	Inactive	Inactive	Inactive	Inactive
L-(+)-Lysine monohydrochloride	Inactive	Inactive	Inactive	Inactive
Labetalol HCl	Inactive	Inactive	Inactive	Inactive
Lacidipine	18.3489	93.965	20.5878	107.805
Lactitol	Inactive	Inactive	Inactive	Inactive
Lactulose	Inactive	Inactive	Inactive	Inactive
Lafutidine	Inactive	Inactive	Inactive	Inactive
Lamivudine	Inactive	Inactive	Inactive	Inactive
Lamotrigine	Inactive	Inactive	Inactive	Inactive
Landiolol hydrochloride	Inactive	Inactive	Inactive	Inactive
Lanoconazole	Inactive	Inactive	Inactive	Inactive
Lanperisone hydrochloride	Inactive	Inactive	Inactive	Inactive
Lapatinib	16.3535	106.481	20.5878	109.718
Laquinimod	Inactive	Inactive	Inactive	Inactive
L-Arginine	Inactive	Inactive	Inactive	Inactive
L-Ascorbic acid	Inactive	Inactive	Inactive	Inactive
L-Ascorbyl 6-palmitate	Inactive	Inactive	Inactive	Inactive
Latanoprost	Inactive	Inactive	Inactive	Inactive
Laureth 10s	Inactive	Inactive	Inactive	Inactive
Lazabemide hydrochloride	Inactive	Inactive	Inactive	Inactive
L-Cysteine ethyl ester hydrochloride	Inactive	Inactive	Inactive	Inactive
L-Cysteine methyl ester hydrochloride	Inactive	Inactive	Inactive	Inactive
L-Cystine	Inactive	Inactive	Inactive	Inactive
Ledipasvir (GS 5885)	Inactive	Inactive	Inactive	Inactive
Leflunomide	20.5878	57.58	12.99	55.775
Lemildipine	23.0999	76.757	25.9185	76.687
Lenalidomide	Inactive	Inactive	Inactive	Inactive
Lenampicillin hydrochloride	Inactive	Inactive	Inactive	Inactive
Lenperone Hydrochloride	Inactive	Inactive	Inactive	Inactive
Lenvatinib	Inactive	Inactive	Inactive	Inactive
Lercanidipine hydrochloride	20.5878	102.027	16.3535	89.268
Lesinurad (sodium)	Inactive	Inactive	Inactive	Inactive
Letermovir	Inactive	Inactive	Inactive	Inactive
Letrozole	Inactive	Inactive	Inactive	Inactive
LEUCOVORIN CALCIUM	Inactive	Inactive	Inactive	Inactive
Levallorphan	Inactive	Inactive	25.9185	42.106
Levamisole hydrochloride	Inactive	Inactive	Inactive	Inactive
Levetiracetam	Inactive	Inactive	Inactive	Inactive
Levobunolol hydrochloride	Inactive	Inactive	Inactive	Inactive
Levobupivacaine hydrochloride	Inactive	Inactive	Inactive	Inactive
Levocabastine hydrochloride	Inactive	Inactive	Inactive	Inactive
Levodopa	Inactive	Inactive	Inactive	Inactive
Levofloxacin	Inactive	Inactive	Inactive	Inactive
Levomefolate calcium	Inactive	Inactive	Inactive	Inactive
Levonordefrin	Inactive	Inactive	Inactive	Inactive
Levopropoxyphene napsylate	Inactive	Inactive	Inactive	Inactive
Levosulpiride	Inactive	Inactive	Inactive	Inactive
Lexiscan	Inactive	Inactive	Inactive	Inactive
L-Glutathione oxidized disodium salt	Inactive	Inactive	Inactive	Inactive
Liarozole	Inactive	Inactive	Inactive	Inactive
Lidocaine	Inactive	Inactive	Inactive	Inactive
Limaprost	20.5878	81.392	16.3535	77.649
Limoni	Inactive	Inactive	Inactive	Inactive
LINACLOTIDE (1 mg/ml)	Inactive	Inactive	Inactive	Inactive
Linagliptin	Inactive	Inactive	Inactive	Inactive
Lincomycin hydrochloride	Inactive	Inactive	Inactive	Inactive
LINDANE	Inactive	Inactive	Inactive	Inactive
Linezolid	Inactive	Inactive	Inactive	Inactive
Linolenic acid	Inactive	Inactive	Inactive	Inactive
Liothyronine Sodium	Inactive	Inactive	Inactive	Inactive
Liranaftate	Inactive	Inactive	Inactive	Inactive
Lisinopril dihydrate	Inactive	Inactive	Inactive	Inactive
LITHIUM CITRATE	Inactive	Inactive	Inactive	Inactive
L-Methionine	Inactive	Inactive	Inactive	Inactive
LOBELINE HYDROCHLORIDE	Inactive	Inactive	Inactive	Inactive
Lobenzarit sodium	Inactive	Inactive	Inactive	Inactive
Lodoxamide	Inactive	Inactive	Inactive	Inactive
Lofepramine hydrochloride	Inactive	Inactive	Inactive	Inactive
Lofexidine	Inactive	Inactive	Inactive	Inactive
Lomefloxacin hydrochloride	Inactive	Inactive	Inactive	Inactive
Lomerizine dihydrochloride	20.5878	130.038	23.0999	104.254
Lomitapide	16.3535	116.78	20.5878	115.308
Lomustine	Inactive	Inactive	Inactive	Inactive
Loperamide hydrochloride	14.575	59.438	18.3489	54.909
Lopinavir	18.3489	50.237	29.081	73.722
Loracarbef	Inactive	Inactive	Inactive	Inactive
Loratadine	23.0999	87.326	16.3535	90.252
Lornoxicam	Inactive	Inactive	Inactive	Inactive
Losartan	Inactive	Inactive	Inactive	Inactive
Loteprednol etabonate	Inactive	Inactive	Inactive	Inactive
Lovastatin	Inactive	Inactive	20.5878	46.459
Loxapine succinate	Inactive	Inactive	Inactive	Inactive
Loxiglumide	Inactive	Inactive	Inactive	Inactive
Loxoprofen	Inactive	Inactive	Inactive	Inactive
l-Oxyfedrine hydrochloride	Inactive	Inactive	Inactive	Inactive
L-Penicillamine	Inactive	Inactive	Inactive	Inactive
L-Proline	Inactive	Inactive	Inactive	Inactive
L-Threonine	Inactive	Inactive	Inactive	Inactive
L-Thyroxine	Inactive	Inactive	Inactive	Inactive
Lubiprostone	Inactive	Inactive	Inactive	Inactive
Lufenuron	Inactive	Inactive	18.3489	41.226
Luliconazole	Inactive	Inactive	20.5878	44.914
Lumacaftor	Inactive	Inactive	Inactive	Inactive
Lumefantrine	23.0999	119.546	18.3489	112.683
Lumiracoxib	Inactive	Inactive	Inactive	Inactive
Lurasidone (Hydrochloride)	Inactive	Inactive	29.081	46.311
Lusutrombopag	Inactive	Inactive	Inactive	Inactive
Luteinizing hormone releasing hormone human acetate salt (LHRH)	Inactive	Inactive	Inactive	Inactive
L-Valine	Inactive	Inactive	Inactive	Inactive
LX1606 (Hippurate)	11.5774	64.659	16.3535	102.383
Lycopene	Inactive	Inactive	Inactive	Inactive
Lymecycline	Inactive	Inactive	Inactive	Inactive
Lynestrenol	Inactive	Inactive	Inactive	Inactive
Lypressin	Inactive	Inactive	29.081	51.562
Mabuterol hydrochloride	Inactive	Inactive	Inactive	Inactive
Macitentan	Inactive	Inactive	Inactive	Inactive
Mafenide hydrochloride	Inactive	Inactive	Inactive	Inactive
Malachite green oxalate	0.183489	98.507	0.230999	95.956
Malathion	Inactive	Inactive	Inactive	Inactive
Maleic acid	Inactive	Inactive	Inactive	Inactive
Malotilate	Inactive	Inactive	Inactive	Inactive
Manidipine	18.3489	92.002	18.3489	90.069
Maprotiline hydrochloride	Inactive	Inactive	29.081	86.503
Maraviroc	Inactive	Inactive	Inactive	Inactive
Marbofloxacin	Inactive	Inactive	Inactive	Inactive
Maropitant	18.3489	60.259	18.3489	96.012
Masitinib	11.5774	43.57	20.5878	66.788
Mavacoxib	29.081	56.856	20.5878	51.495
Maxacalcitol-D6	Inactive	Inactive	Inactive	Inactive
Mazaticol	Inactive	Inactive	Inactive	Inactive
m-Cresol	Inactive	Inactive	Inactive	Inactive
m-Cresyl acetate	Inactive	Inactive	Inactive	Inactive
m-Dinitrobenzene	Inactive	Inactive	Inactive	Inactive
Mebendazole	20.5878	55.268	0.919623	61.914
Mebeverine hydrochloride	Inactive	Inactive	Inactive	Inactive
Mebezonium Iodide	Inactive	Inactive	Inactive	Inactive
MEBHYDROLIN	Inactive	Inactive	11.5774	41.412
Mebrofenin	Inactive	Inactive	Inactive	Inactive
Mebutamate	Inactive	Inactive	Inactive	Inactive
Mecamylamine	Inactive	Inactive	Inactive	Inactive
Meclizine hydrochloride	Inactive	Inactive	29.081	49.059
Meclocycline sulfosalicylate	20.5878	54.319	29.081	64.006
Meclofenamate sodium	Inactive	Inactive	Inactive	Inactive
Meclofenoxate hydrochloride	Inactive	Inactive	Inactive	Inactive
Medronic acid	Inactive	Inactive	Inactive	Inactive
Medroxyprogesterone	Inactive	Inactive	20.5878	40.225
Medroxyprogesterone acetate	Inactive	Inactive	Inactive	Inactive
Medrysone	Inactive	Inactive	Inactive	Inactive
Mefenamic acid	Inactive	Inactive	Inactive	Inactive
Mefenorex	Inactive	Inactive	Inactive	Inactive
Mefloquine hydrochloride	23.0999	115.548	23.0999	98.04
Mefruside	Inactive	Inactive	Inactive	Inactive
Megestrol acetate	Inactive	Inactive	Inactive	Inactive
Meglumine	Inactive	Inactive	Inactive	Inactive
Melatonin	Inactive	Inactive	Inactive	Inactive
Melengestrol acetate	Inactive	Inactive	18.3489	40.854
Melinamide	Inactive	Inactive	Inactive	Inactive
Melitracen hydrochloride	Inactive	Inactive	29.081	61.359
MELOXICAM SODIUM	Inactive	Inactive	Inactive	Inactive
Melphalan	Inactive	Inactive	Inactive	Inactive
Memantine hydrochloride	Inactive	Inactive	Inactive	Inactive
Menadiol	Inactive	Inactive	20.5878	41.547
Menadione	Inactive	Inactive	Inactive	Inactive
Menadione sodium bisulfite	18.3489	102.181	29.081	40.746
Menaquinone	Inactive	Inactive	Inactive	Inactive
Menthyl Anthranilate	Inactive	Inactive	Inactive	Inactive
Menthyl salicylate	Inactive	Inactive	Inactive	Inactive
Mepenzolate bromide	Inactive	Inactive	Inactive	Inactive
Mephenesin	Inactive	Inactive	Inactive	Inactive
Mephentermine hemisulfate	Inactive	Inactive	Inactive	Inactive
Mepitiostane (Contains ~15% 3a,4a-Epithio isomer)	Inactive	Inactive	Inactive	Inactive
MEPIVACAINE HYDROCHLORIDE	Inactive	Inactive	Inactive	Inactive
Mepranoprofen arbamel	Inactive	Inactive	Inactive	Inactive
Meprednisone	Inactive	Inactive	Inactive	Inactive
Meprylcaine hydrochloride	Inactive	Inactive	Inactive	Inactive
Meptazinol hydrochloride	Inactive	Inactive	Inactive	Inactive
Mequitazine	16.3535	103.474	20.5878	96.849
Merbromin	Inactive	Inactive	Inactive	Inactive
Meropenem	Inactive	Inactive	Inactive	Inactive
Meropenem	Inactive	Inactive	Inactive	Inactive
Mersalyl acid	Inactive	Inactive	Inactive	Inactive
Mesoridazine	Inactive	Inactive	Inactive	Inactive
Mestranol	Inactive	Inactive	Inactive	Inactive
Metaraminol bitartrate	Inactive	Inactive	Inactive	Inactive
Metaxalone	Inactive	Inactive	Inactive	Inactive
Metformin	Inactive	Inactive	Inactive	Inactive
Methacholine chloride	Inactive	Inactive	Inactive	Inactive
Methacycline hydrochloride	Inactive	Inactive	Inactive	Inactive
Methantheline bromide	Inactive	Inactive	Inactive	Inactive
Methapyrilene hydrochloride	Inactive	Inactive	Inactive	Inactive
Metharbital	Inactive	Inactive	Inactive	Inactive
Methazolamide	Inactive	Inactive	Inactive	Inactive
Methdilazine hydrochloride	Inactive	Inactive	18.3489	53.523
Methenamine	Inactive	Inactive	Inactive	Inactive
Methenolone (acetate)	Inactive	Inactive	Inactive	Inactive
Methenolone enanthate	Inactive	Inactive	Inactive	Inactive
Methergine	Inactive	Inactive	Inactive	Inactive
Methicillin sodium hydrate	Inactive	Inactive	Inactive	Inactive
Methimazole	Inactive	Inactive	Inactive	Inactive
Methocarbamol	Inactive	Inactive	Inactive	Inactive
Methotrexate	0.14575	91.793	0.14575	93.895
Methotrimeprazine maleat salt	Inactive	Inactive	23.0999	50.763
Methoxamine hydrochloride	Inactive	Inactive	Inactive	Inactive
Methoxsalen	Inactive	Inactive	Inactive	Inactive
Methoxyflurane	Inactive	Inactive	Inactive	Inactive
Methoxyphenamine	Inactive	Inactive	Inactive	Inactive
Methsuximide	Inactive	Inactive	Inactive	Inactive
Methyclothiazide	Inactive	Inactive	Inactive	Inactive
Methyl delta-aminolevulinate hydrochloride	Inactive	Inactive	Inactive	Inactive
Methyl nicotinate	Inactive	Inactive	Inactive	Inactive
Methyl salicylate	Inactive	Inactive	Inactive	Inactive
Methylatropine nitrate	Inactive	Inactive	Inactive	Inactive
Methyldigoxin	0.089125	90.653	0.1	86.646
Methyldopa	Inactive	Inactive	Inactive	Inactive
Methylene blue	3.66108	109.441	2.30999	91.61
Methylnaltrexone Bromide	Inactive	Inactive	Inactive	Inactive
Methylparaben	Inactive	Inactive	Inactive	Inactive
Methylperone	Inactive	Inactive	Inactive	Inactive
METHYLPHENIDATE HYDROCHLORIDE	Inactive	Inactive	Inactive	Inactive
Methylprednisolone	Inactive	Inactive	Inactive	Inactive
Methylprednisolone aceponate	Inactive	Inactive	Inactive	Inactive
Methylprednisolone acetate	Inactive	Inactive	Inactive	Inactive
Methylrosaniline chloride	0.326294	89.476	0.163535	90.389
Methysergide	Inactive	Inactive	Inactive	Inactive
Meticrane	Inactive	Inactive	Inactive	Inactive
Metipranolol	Inactive	Inactive	Inactive	Inactive
Metixene hydrochloride	20.5878	108.922	25.9185	94.566
Metoclopramide	Inactive	Inactive	Inactive	Inactive
Metocurine iodide	Inactive	Inactive	Inactive	Inactive
Metolazone	Inactive	Inactive	Inactive	Inactive
Metomidate hydrochloride	Inactive	Inactive	Inactive	Inactive
Metoprolol tartrate	Inactive	Inactive	Inactive	Inactive
Metrizamide	Inactive	Inactive	Inactive	Inactive
Metrizoate sodium	Inactive	Inactive	Inactive	Inactive
Metronidazole	Inactive	Inactive	Inactive	Inactive
Metyrapone	Inactive	Inactive	Inactive	Inactive
Metyrosine	Inactive	Inactive	Inactive	Inactive
Mexazolam	Inactive	Inactive	Inactive	Inactive
Mexiletene hydrochloride	Inactive	Inactive	Inactive	Inactive
Mezlocillin Sodium	Inactive	Inactive	Inactive	Inactive
Mianserin	23.0999	51.022	29.081	62.028
MIBG	Inactive	Inactive	Inactive	Inactive
Mibolerone	Inactive	Inactive	Inactive	Inactive
Micafunginsodium	Inactive	Inactive	Inactive	Inactive
Micronomicin sulfate	Inactive	Inactive	Inactive	Inactive
Midecamycin	Inactive	Inactive	Inactive	Inactive
Midecamycin Acetate	Inactive	Inactive	Inactive	Inactive
Midodrine hydrochloride	Inactive	Inactive	Inactive	Inactive
Mifepristone	Inactive	Inactive	Inactive	Inactive
Miglitol	Inactive	Inactive	Inactive	Inactive
Miglustat	Inactive	Inactive	Inactive	Inactive
Milnacipran hydrochloride	Inactive	Inactive	Inactive	Inactive
Milrinone	Inactive	Inactive	Inactive	Inactive
Miltefosine	Inactive	Inactive	Inactive	Inactive
Minocycline hydrochloride	Inactive	Inactive	Inactive	Inactive
Minodronic acid	Inactive	Inactive	Inactive	Inactive
Minopafant	11.5774	111.344	16.3535	124.486
Minoxidil	Inactive	Inactive	Inactive	Inactive
Mirabegron	Inactive	Inactive	Inactive	Inactive
Miripirium chloride	11.5774	104.486	8.19615	70.04
Mirtazapine	Inactive	Inactive	Inactive	Inactive
Misoprostol	Inactive	Inactive	Inactive	Inactive
Mitomycin C	Inactive	Inactive	Inactive	Inactive
Mitotane	Inactive	Inactive	Inactive	Inactive
Mitoxantrone	2.30999	90.651	2.05878	96.401
Mizolastine	Inactive	Inactive	Inactive	Inactive
Mizoribine	Inactive	Inactive	Inactive	Inactive
MK-3102	Inactive	Inactive	Inactive	Inactive
MK-4827	29.081	72.869	18.3489	113.911
MK-5172	29.081	91.625	18.3489	81.135
MLN9708	0.1299	96.196	0.103183	94.363
Moclobemide	Inactive	Inactive	Inactive	Inactive
Moexipril hydrochloride	Inactive	Inactive	Inactive	Inactive
Mofezolac	Inactive	Inactive	Inactive	Inactive
Molindone hydrochloride	Inactive	Inactive	Inactive	Inactive
Molsidomine	Inactive	Inactive	Inactive	Inactive
Mometasone furoate	18.3489	102.279	20.5878	97.946
Monatepil	23.0999	122.69	23.0999	93.721
Monensin sodium salt	3.1809	81.121	3.1809	83.395
Monepantel	23.0999	98.139	20.5878	90.306
Monobenzone	Inactive	Inactive	Inactive	Inactive
Montelukast sodium	Inactive	Inactive	Inactive	Inactive
Moperone	Inactive	Inactive	Inactive	Inactive
Morantel tartrate	Inactive	Inactive	Inactive	Inactive
Moricizine hydrochloride	Inactive	Inactive	Inactive	Inactive
Mosapramine	20.5878	124.542	23.0999	128.865
Mosapride citrate	Inactive	Inactive	Inactive	Inactive
Moxalactam disodium	Inactive	Inactive	Inactive	Inactive
Moxidectin	20.5878	127.828	16.3535	110.657
Moxifloxacin (Hydrochloride)	Inactive	Inactive	Inactive	Inactive
Moxisylyte hydrochloride	Inactive	Inactive	Inactive	Inactive
Moxonidine hydrochloride hydrate	Inactive	Inactive	Inactive	Inactive
Mucic acid	Inactive	Inactive	Inactive	Inactive
Mupirocin	Inactive	Inactive	Inactive	Inactive
Mycophenolate mofetil	1.83489	74.049	1.63535	74.438
Mycophenolic acid	1.83489	70.749	2.59185	92.439
myo-Inositol	Inactive	Inactive	Inactive	Inactive
N,N,N,N',N',N'-Hexamethylhexane-1,6-diaminium	Inactive	Inactive	Inactive	Inactive
N,N'-Dibenzylethane-1,2-diamine dihydrochloride	Inactive	Inactive	Inactive	Inactive
N,N-Dimethylbenzylamine	Inactive	Inactive	Inactive	Inactive
N,N-DIMETHYLGLYCINE HYDROCHLORIDE	Inactive	Inactive	Inactive	Inactive
Nabumetone	Inactive	Inactive	Inactive	Inactive
N-Acetyl sulfamethoxazole	Inactive	Inactive	Inactive	Inactive
N-acetyl-D-Glucosamine	Inactive	Inactive	Inactive	Inactive
N-Acetyl-L-tyrosine	Inactive	Inactive	Inactive	Inactive
NAD+	Inactive	Inactive	Inactive	Inactive
Nadifloxacin	Inactive	Inactive	Inactive	Inactive
Nadolol	Inactive	Inactive	Inactive	Inactive
Nafamostat mesilate	Inactive	Inactive	Inactive	Inactive
Nafcillin sodium monohydrate	Inactive	Inactive	Inactive	Inactive
Nafronyl oxalate	Inactive	Inactive	Inactive	Inactive
Naftifine hydrochloride	32.6294	49.909	29.081	54.023
Naftopidil	Inactive	Inactive	23.0999	62.576
Nalbuphine hydrochloride	Inactive	Inactive	Inactive	Inactive
Nalfurafine hydrochloride	Inactive	Inactive	Inactive	Inactive
Nalidixic acid	Inactive	Inactive	Inactive	Inactive
Nalmefene	Inactive	Inactive	Inactive	Inactive
Naloxegol (oxalate)	Inactive	Inactive	Inactive	Inactive
Naloxone	Inactive	Inactive	Inactive	Inactive
Nalpha-Acetyl-L-glutamine	Inactive	Inactive	Inactive	Inactive
Naltrexone hydrochloride	Inactive	Inactive	Inactive	Inactive
Nandrolone cyclohexylpropionate	Inactive	Inactive	Inactive	Inactive
Nandrolone decanoate	Inactive	Inactive	Inactive	Inactive
Nandrolone furylpropionate	29.081	93.293	29.081	87.957
Nandrolone phenpropionate	Inactive	Inactive	Inactive	Inactive
Naphazoline hydrochloride	Inactive	Inactive	Inactive	Inactive
NAPHTHALENE, ZONE REFINED	Inactive	Inactive	Inactive	Inactive
Naproxen sodium	Inactive	Inactive	Inactive	Inactive
Narasin	3.66108	80.499	2.9081	94.55
Naratriptan hydrochloride	Inactive	Inactive	Inactive	Inactive
Nateglinide	Inactive	Inactive	Inactive	Inactive
N-Cyclohexyl-2-benzothiazolesulfenamide	Inactive	Inactive	Inactive	Inactive
Nedaplatin	Inactive	Inactive	Inactive	Inactive
Nedocromil	Inactive	Inactive	Inactive	Inactive
Nefazodone hydrochloride	14.575	42.55	18.3489	63.824
Nefopam hydrochloride	Inactive	Inactive	Inactive	Inactive
Nelarabine	Inactive	Inactive	Inactive	Inactive
Nelfinavir mesylate	29.081	103.907	20.5878	105.531
Nemorubicin	0.025918	68.559	0.029081	76.105
Neomycin sulfate	Inactive	Inactive	Inactive	Inactive
Neostigmine bromide	Inactive	Inactive	Inactive	Inactive
Nepafenac	Inactive	Inactive	Inactive	Inactive
Nepaprazole	Inactive	Inactive	Inactive	Inactive
Nequinate	Inactive	Inactive	Inactive	Inactive
Neratinib	Inactive	Inactive	Inactive	Inactive
Netarsudil	14.2086	104.156	8.965	94.096
Neticonazole	16.3535	48.145	16.3535	51.135
Netilmicin sulfate	Inactive	Inactive	Inactive	Inactive
Netupitant	Inactive	Inactive	Inactive	Inactive
Nevirapine	Inactive	Inactive	Inactive	Inactive
N-Hydroxymethylsuccinimide	Inactive	Inactive	Inactive	Inactive
Niacin	Inactive	Inactive	Inactive	Inactive
Nicametate citrate	Inactive	Inactive	Inactive	Inactive
Nicardipine	23.0999	61.091	20.5878	69.143
Niceritrol	Inactive	Inactive	Inactive	Inactive
Niclosamide	0.712115	88.521	0.712115	82.828
Nicoboxil	Inactive	Inactive	Inactive	Inactive
Nicomolol	Inactive	Inactive	Inactive	Inactive
Nicorandil	Inactive	Inactive	Inactive	Inactive
Nifedipine	23.0999	94.689	23.0999	90.45
Nifekalant	Inactive	Inactive	Inactive	Inactive
Nifenazone	Inactive	Inactive	Inactive	Inactive
Nifuroxime	Inactive	Inactive	Inactive	Inactive
Nilotinib	Inactive	Inactive	Inactive	Inactive
Nilutamide	Inactive	Inactive	Inactive	Inactive
Nilvadipine	Inactive	Inactive	Inactive	Inactive
Nimesulide	Inactive	Inactive	Inactive	Inactive
Nimodipine	Inactive	Inactive	Inactive	Inactive
Nimustine	Inactive	Inactive	Inactive	Inactive
Nintedanib	Inactive	Inactive	10.3183	53.619
Nisoldipine	18.3489	55.825	18.3489	77.842
Nitarsone	Inactive	Inactive	Inactive	Inactive
Nitazoxanide	12.99	103.554	18.3489	121.93
Nitisinone	Inactive	Inactive	Inactive	Inactive
Nitrendipine	Inactive	Inactive	Inactive	Inactive
Nitrobenzene	Inactive	Inactive	Inactive	Inactive
Nitrofurantoin	Inactive	Inactive	Inactive	Inactive
Nitrofurazone	Inactive	Inactive	Inactive	Inactive
Nitrogen mustard N-oxide	Inactive	Inactive	Inactive	Inactive
Nitromersol	3.26295	88.881	5.80243	91.515
Nitromide	Inactive	Inactive	Inactive	Inactive
Nitroscanate	29.081	82.698	29.081	85.463
Nizatidine	Inactive	Inactive	Inactive	Inactive
Nizofenone	Inactive	Inactive	Inactive	Inactive
NKH477	Inactive	Inactive	23.0999	64.24
N-METHYL (-)EPHEDRINE [1R,2S]	Inactive	Inactive	Inactive	Inactive
NOLATREXED HCL	Inactive	Inactive	20.5878	45.137
Nomegestrol acetate	Inactive	Inactive	Inactive	Inactive
Nonanedioic acid	Inactive	Inactive	Inactive	Inactive
Nonivamide	Inactive	Inactive	Inactive	Inactive
Noradrenaline bitartrate monohydrate	Inactive	Inactive	Inactive	Inactive
Norethindrone	Inactive	Inactive	Inactive	Inactive
NORETHINDRONE ACETATE	Inactive	Inactive	Inactive	Inactive
NORETHYNODREL	Inactive	Inactive	Inactive	Inactive
Norfloxacin	Inactive	Inactive	Inactive	Inactive
Norgestimate	18.3489	83.984	29.081	101.781
Norgestimate metabolite Norelgestromin	Inactive	Inactive	Inactive	Inactive
Norgestrel	Inactive	Inactive	Inactive	Inactive
Normethadone	Inactive	Inactive	Inactive	Inactive
Norphenylephrine hydrochloride	Inactive	Inactive	Inactive	Inactive
Noscapine	Inactive	Inactive	Inactive	Inactive
Novobiocin sodium	Inactive	Inactive	Inactive	Inactive
N-Oxydiethylenebenzothiazole-2-sulfenamide	Inactive	Inactive	Inactive	Inactive
NS-304	Inactive	Inactive	Inactive	Inactive
Nylidrin	Inactive	Inactive	16.3535	40.736
NYSTATIN	Inactive	Inactive	Inactive	Inactive
Oberadilol	Inactive	Inactive	Inactive	Inactive
Oclacitinib	Inactive	Inactive	Inactive	Inactive
o-Cresol	Inactive	Inactive	Inactive	Inactive
Octadecanoic acid	Inactive	Inactive	Inactive	Inactive
Octadecanoic acid, monoester with 1,2-propanediol	Inactive	Inactive	Inactive	Inactive
Octanoic acid	Inactive	Inactive	Inactive	Inactive
Octinoxate	Inactive	Inactive	Inactive	Inactive
Octocrylene	Inactive	Inactive	Inactive	Inactive
Octopamine	Inactive	Inactive	Inactive	Inactive
Octotiamine	Inactive	Inactive	Inactive	Inactive
Octreotide acetate	Inactive	Inactive	Inactive	Inactive
Olanzapine	Inactive	Inactive	Inactive	Inactive
Olaparib	Inactive	Inactive	Inactive	Inactive
Olmesartan	Inactive	Inactive	Inactive	Inactive
Olmesartan medoxomil	Inactive	Inactive	Inactive	Inactive
Olodaterol	Inactive	Inactive	Inactive	Inactive
Olopatadine hydrochloride	Inactive	Inactive	Inactive	Inactive
Olprinone	Inactive	Inactive	Inactive	Inactive
Olsalazine sodium	Inactive	Inactive	Inactive	Inactive
Omacetaxine mepesuccinate	0.065104	65.6	0.04609	66.294
Omapatrilat	Inactive	Inactive	6.51043	86.473
Ombitasvir	Inactive	Inactive	Inactive	Inactive
Omeprazole	Inactive	Inactive	Inactive	Inactive
Omoconazole	18.3489	41.107	23.0999	62.379
Ondansetron	Inactive	Inactive	Inactive	Inactive
Opicapone	Inactive	Inactive	29.081	98.738
Opipramol dihydrochloride	Inactive	Inactive	Inactive	Inactive
Orbifloxacin	Inactive	Inactive	Inactive	Inactive
Orlistat	Inactive	Inactive	Inactive	Inactive
Ormeloxifene	20.5878	90.965	18.3489	81.491
Ormetoprim	Inactive	Inactive	Inactive	Inactive
ORNIPRESSIN	Inactive	Inactive	Inactive	Inactive
ORNITHINE HYDROCHLORIDE	Inactive	Inactive	Inactive	Inactive
Orotic acid	Inactive	Inactive	Inactive	Inactive
Orphenadrine dihydrogen citrate	Inactive	Inactive	Inactive	Inactive
Oseltamivir Phosphate	Inactive	Inactive	Inactive	Inactive
Osimertinib mesylate	23.0999	142.472	16.3535	101.289
Ospemifene	Inactive	Inactive	Inactive	Inactive
Oteracil	Inactive	Inactive	Inactive	Inactive
Ouabain octahydrate	0.115774	103.813	0.1299	84.359
Oxabolone cipioncate	Inactive	Inactive	Inactive	Inactive
Oxacillin sodium	Inactive	Inactive	Inactive	Inactive
Oxaliplatin	Inactive	Inactive	Inactive	Inactive
OXANTEL PAMOATE	Inactive	Inactive	Inactive	Inactive
Oxapium iodide	Inactive	Inactive	Inactive	Inactive
Oxaprozin	Inactive	Inactive	Inactive	Inactive
Oxatomide	18.3489	73.239	29.081	84.513
Oxcarbazepine	18.3489	52.252	Inactive	Inactive
Oxeladin Citrate	Inactive	Inactive	Inactive	Inactive
Oxendolone	Inactive	Inactive	Inactive	Inactive
Oxethazaine	16.3535	104.16	12.99	97.541
Oxfendazole	14.575	44.172	2.05878	49.698
Oxibendazole	1.299	42.966	0.183489	40.105
Oxiconazole nitrate	29.081	104.257	20.5878	101.355
Oxitropium Bromide	Inactive	Inactive	Inactive	Inactive
Oxprenolol hydrochloride	Inactive	Inactive	Inactive	Inactive
Oxybutynin chloride	Inactive	Inactive	Inactive	Inactive
Oxymetazoline hydrochloride	Inactive	Inactive	Inactive	Inactive
Oxypertine hydrochloride	Inactive	Inactive	Inactive	Inactive
Oxyphenbutazone	11.5774	103.142	9.19623	55.078
Oxyphencyclimine hydrochloride	Inactive	Inactive	Inactive	Inactive
Oxyphenonium bromide	Inactive	Inactive	Inactive	Inactive
OXYQUINOLINE HEMISULFATE	23.0999	86.663	18.3489	88.755
Oxytetracycline	Inactive	Inactive	Inactive	Inactive
Oxytocin	Inactive	Inactive	Inactive	Inactive
Ozagrel hydrochloride	Inactive	Inactive	Inactive	Inactive
OZENOXACIN	Inactive	Inactive	Inactive	Inactive
p,p'-DDT	Inactive	Inactive	Inactive	Inactive
Paclitaxel	0.005802	71.119	0.004609	61.766
Palbociclib	29.081	98.343	16.3535	104.312
Paliperidone	Inactive	Inactive	Inactive	Inactive
Paliperidone Palmitate	Inactive	Inactive	Inactive	Inactive
Palonosetron hydrochloride	Inactive	Inactive	Inactive	Inactive
Pamelor	Inactive	Inactive	29.081	51.56
Pamicogrel	5.80243	89.069	5.17142	86.687
Pamidronic acid	Inactive	Inactive	Inactive	Inactive
p-Aminoclonidine hydrochloride	Inactive	Inactive	Inactive	Inactive
Pamoic acid disodium salt	Inactive	Inactive	Inactive	Inactive
Pancuronium bromide	Inactive	Inactive	Inactive	Inactive
Panobinostat	0.065104	95.639	0.058024	94.794
Pantoprazole	Inactive	Inactive	Inactive	Inactive
Pantothenic acid	Inactive	Inactive	Inactive	Inactive
Papaverine hydrochloride	Inactive	Inactive	3.66108	41.645
PARAMETHADIONE	Inactive	Inactive	Inactive	Inactive
Paramethasone acetate	Inactive	Inactive	Inactive	Inactive
Parecoxib	Inactive	Inactive	Inactive	Inactive
Parethoxycaine	Inactive	Inactive	Inactive	Inactive
Pargyline hydrochloride	Inactive	Inactive	Inactive	Inactive
Paricalcitol-D6	Inactive	Inactive	Inactive	Inactive
PAROMOMYCIN SULFATE	Inactive	Inactive	Inactive	Inactive
Paroxetine	Inactive	Inactive	Inactive	Inactive
Paroxypropione	Inactive	Inactive	Inactive	Inactive
Parthenolide	6.51043	93.103	8.19615	95.306
Pasireotide (ditrifluoroacetate)	Inactive	Inactive	Inactive	Inactive
Pazopanib	18.3489	56.27	Inactive	Inactive
Pazufloxacin	Inactive	Inactive	Inactive	Inactive
PCI-32765 (Ibrutinib)	23.0999	47.57	29.081	72.838
p-Cresol	Inactive	Inactive	Inactive	Inactive
Pelubiprofen	Inactive	Inactive	Inactive	Inactive
Pemetrexed disodium heptahydrate	Inactive	Inactive	Inactive	Inactive
Pemirolast potassium	Inactive	Inactive	Inactive	Inactive
Penbutolol sulfate	Inactive	Inactive	20.5878	50.01
Penciclovir	Inactive	Inactive	Inactive	Inactive
Penflutizide	Inactive	Inactive	Inactive	Inactive
Penicillin G Sodium	Inactive	Inactive	Inactive	Inactive
PENICILLIN V POTASSIUM	Inactive	Inactive	Inactive	Inactive
Pentaerythritol tetranitrate	Inactive	Inactive	Inactive	Inactive
Pentamidine isethionate	Inactive	Inactive	18.3489	60.428
Pentamycin	Inactive	Inactive	Inactive	Inactive
Pentetic acid	Inactive	Inactive	Inactive	Inactive
Pentisomicin	Inactive	Inactive	Inactive	Inactive
Pentolinium bitartrate	Inactive	Inactive	Inactive	Inactive
Pentostatin	Inactive	Inactive	Inactive	Inactive
Pentoxifylline	Inactive	Inactive	Inactive	Inactive
Peplomycin sulfate	Inactive	Inactive	Inactive	Inactive
Peramivir	Inactive	Inactive	Inactive	Inactive
Perazine	31.6228	86.504	35.4813	95.213
Perflenapent	Inactive	Inactive	Inactive	Inactive
Perflexane	Inactive	Inactive	Inactive	Inactive
Pergolide methanesulfonate	Inactive	Inactive	Inactive	Inactive
Perhexiline	18.3489	90.173	18.3489	100.239
PERICIAZINE	Inactive	Inactive	Inactive	Inactive
Perindopril	Inactive	Inactive	Inactive	Inactive
Perisoxal citrate	Inactive	Inactive	Inactive	Inactive
Perlapine	Inactive	Inactive	Inactive	Inactive
PERMETHRIN	Inactive	Inactive	Inactive	Inactive
Perphenazine	23.0999	108.467	23.0999	115.114
PF-04971729	Inactive	Inactive	Inactive	Inactive
Phenacaine hydrochloride	Inactive	Inactive	Inactive	Inactive
Phenacemide	Inactive	Inactive	Inactive	Inactive
Phenacetin	Inactive	Inactive	Inactive	Inactive
Phenazopyridine hydrochloride	Inactive	Inactive	Inactive	Inactive
Phenelzine	Inactive	Inactive	Inactive	Inactive
Phenethicillin potassium salt	Inactive	Inactive	Inactive	Inactive
PHENINDAMINE	Inactive	Inactive	Inactive	Inactive
Phenindione	Inactive	Inactive	Inactive	Inactive
Pheniramine maleate	Inactive	Inactive	Inactive	Inactive
Phenol	Inactive	Inactive	Inactive	Inactive
Phenol red	Inactive	Inactive	Inactive	Inactive
Phenolphthalein	Inactive	Inactive	Inactive	Inactive
Phenolphthalin	Inactive	Inactive	Inactive	Inactive
Phenothiazine	Inactive	Inactive	Inactive	Inactive
Phenothrin	Inactive	Inactive	Inactive	Inactive
Phenoxyacetic acid	Inactive	Inactive	Inactive	Inactive
Phenoxybenzamine hydrochloride	Inactive	Inactive	Inactive	Inactive
Phenprobamate	Inactive	Inactive	Inactive	Inactive
Phenprocoumon	Inactive	Inactive	Inactive	Inactive
Phensuximide	Inactive	Inactive	Inactive	Inactive
Phentolamine mesilate	Inactive	Inactive	Inactive	Inactive
Phenyl 11-iodo-10-undecynoate	Inactive	Inactive	Inactive	Inactive
Phenyl 4-aminosalicylate	Inactive	Inactive	Inactive	Inactive
Phenyl salicylate	Inactive	Inactive	Inactive	Inactive
Phenylacetic acid	Inactive	Inactive	Inactive	Inactive
Phenylacetylglycine dimethylamide	Inactive	Inactive	Inactive	Inactive
Phenylephrine hydrochloride	Inactive	Inactive	Inactive	Inactive
Phenylmercuric acetate	4.60903	106.226	5.17142	97.866
Phenylpropanolamine hydrochloride	Inactive	Inactive	Inactive	Inactive
Phenyltoloxamine citrate	Inactive	Inactive	Inactive	Inactive
Phlorizin	Inactive	Inactive	Inactive	Inactive
Phosmet	Inactive	Inactive	Inactive	Inactive
Phthalofyne	Inactive	Inactive	Inactive	Inactive
Physalien	Inactive	Inactive	Inactive	Inactive
Physostigmine	Inactive	Inactive	Inactive	Inactive
Phytic acid	Inactive	Inactive	Inactive	Inactive
Phytonadione	Inactive	Inactive	Inactive	Inactive
Pibutidine	Inactive	Inactive	Inactive	Inactive
Picolinic acid	Inactive	Inactive	Inactive	Inactive
Picosulfate sodium	Inactive	Inactive	Inactive	Inactive
PICROTIN	Inactive	Inactive	Inactive	Inactive
Pilocarpine	Inactive	Inactive	Inactive	Inactive
Pilsicainide	Inactive	Inactive	Inactive	Inactive
Pimaricin	Inactive	Inactive	Inactive	Inactive
Pimavanserin	18.3489	96.92	18.3489	97.415
Pimecrolimus	14.575	62.371	18.3489	63.383
Pimobendan	Inactive	Inactive	Inactive	Inactive
Pimozide	18.3489	101.825	20.5878	108.772
PINACIDIL	Inactive	Inactive	Inactive	Inactive
Pinaverium bromide	29.081	99.399	16.3535	107.705
Pindolol	Inactive	Inactive	Inactive	Inactive
Pioglitazone hydrochloride	Inactive	Inactive	Inactive	Inactive
Pipamperone dihydrochloride	Inactive	Inactive	Inactive	Inactive
Pipecuronium bromide	Inactive	Inactive	Inactive	Inactive
Pipemidic acid	Inactive	Inactive	Inactive	Inactive
Piperacetazine	Inactive	Inactive	20.5878	48.659
Piperacillin sodium salt	Inactive	Inactive	Inactive	Inactive
Piperazine	Inactive	Inactive	Inactive	Inactive
Piperidolate hydrochloride	Inactive	Inactive	Inactive	Inactive
Piperilate hydrochloride	Inactive	Inactive	Inactive	Inactive
Piperocaine hydrochloride	Inactive	Inactive	Inactive	Inactive
Piperonyl butoxide	Inactive	Inactive	Inactive	Inactive
Pipethanate ethylbromide	Inactive	Inactive	Inactive	Inactive
Pipobroman	Inactive	Inactive	Inactive	Inactive
Pipothiazine palmitate	Inactive	Inactive	Inactive	Inactive
Piracetam	Inactive	Inactive	Inactive	Inactive
[truncated: 644 more rows]

## Sheet: Supplemental table 2
Supplemental table 2. EC50 of etoposide with or without ICRF193 in γH2AX immunostaining assay
	ICRF193	0 nM	0.93 nM	1.86 nM	3.73 nM	7.46 nM	14.9 nM	29.8 nM	59.7 nM	119 nM	239 nM	477 nM	954 nM	1.91 µM	3.82 µM	7.64 µM	15.3 µM
EC50 of Etoposide [µM]	24h	2.57 ± 1.05	3.02 ± 1.6	2.36 ± 1.16	2.14 ± 0.92	1.71 ± 0.79	1.5 ± 0.58	1.24 ± 0.51	0.85 ± 0.3	0.87 ± 0.11	0.8 ± 0.19	1.12 ± 0.2	0.92 ± 0.07	1.13 ± 0.1	2.74 ± 1.08	5.64 ± 1.69	15.38 ± 13.14
	48h	3.38 ± 0.62	3.21 ± 1.13	3.13 ± 0.67	2.55 ± 0.85	2.79 ± 1.12	1.99 ± 0.7	1.82 ± 0.35	1.58 ± 0.46	1.15 ± 0.27	1.02 ± 0.05	1.01 ± 0.25	1.04 ± 0.38	1.11 ± 0.4	1.51 ± 0.64	2.97 ± 1	24.61 ± 31.65
	72h	3.46 ± 0.9	3.86 ± 3.29	2.03 ± 0.73	2.18 ± 1.55	1.78 ± 1.04	1.49 ± 0.88	1.27 ± 0.58	1.08 ± 0.47	1.07 ± 0.54	0.85 ± 0.2	1.49 ± 0.87	2.31 ± 2.45	10.39 ± 15.48	1.49 ± 0.5	5.87 ± 5.43	11.35 ± 11
